# Supplementary material for: Evolution of isoprene emission in Arecaceae (palms)
Source: Evol Appl. 2020 Dec 14;14(4):902–14. doi: 10.1111/eva.13169 (PMC8061277; doi:10.1111/eva.13169)
Supplement: Supplementary file 2 — Table S3 [file EVA-14-902-s002.xlsx]

## Sheet: Angiosperms_REVIEWED
Entry	Entry name	Status	Protein names	Prot_Name_Abbrev	Gene names	Organism	Genus	Species	Species_Code	Length	Protein families	Subfamily	Taxonomic lineage (ALL)	Original_Caption	NEW_CAPTION	caption	Tetrad	Position_1	Position_2	Position_3	Position_4
A0A075F9Z3	CPS2_MARVU	reviewed	ent-copalyl diphosphate synthase 2, chloroplastic (MvCPS2) (EC 4.2.-.-)	copaly	CPS2	Marrubium vulgare (White horehound)	Marrubium	vulgare	Marvul	784	Terpene synthase family		cellular organisms, Eukaryota, Viridiplantae, Streptophyta, Streptophytina, Embryophyta, Tracheophyta, Euphyllophyta, Spermatophyta, Magnoliopsida, Mesangiospermae, eudicotyledons, Gunneridae, Pentapetalae, asterids, lamiids, Lamiales, Lamiaceae, Lamioideae, Marrubieae, Marrubium (horehounds), Marrubium vulgare (White horehound)	sp|A0A075F9Z3|CPS2_MARVU ent-copalyl diphosphate synthase 2, chloroplastic OS=Marrubium vulgare OX=41230 GN=CPS2 PE=2 SV=1	Marvul_copaly_A0A075F9Z3	Marvul_copaly_A0A075F9Z3	A-C-	A	-	C	-
A0A075FA51	CPS3_MARVU	reviewed	(+)-copalyl diphosphate synthase 3, chloroplastic (MvCPS3) (EC 5.5.1.12)	copaly	CPS3	Marrubium vulgare (White horehound)	Marrubium	vulgare	Marvul	785	Terpene synthase family		cellular organisms, Eukaryota, Viridiplantae, Streptophyta, Streptophytina, Embryophyta, Tracheophyta, Euphyllophyta, Spermatophyta, Magnoliopsida, Mesangiospermae, eudicotyledons, Gunneridae, Pentapetalae, asterids, lamiids, Lamiales, Lamiaceae, Lamioideae, Marrubieae, Marrubium (horehounds), Marrubium vulgare (White horehound)	sp|A0A075FA51|CPS3_MARVU (+)-copalyl diphosphate synthase 3, chloroplastic OS=Marrubium vulgare OX=41230 GN=CPS3 PE=1 SV=1	Marvul_copaly_A0A075FA51	Marvul_copaly_A0A075FA51	QGCG	Q	G	C	G
A0A075FAK4	CPS1_MARVU	reviewed	Peregrinol diphosphate synthase CPS1, chloroplastic (EC 4.2.1.174) ((+)-copalyl diphosphate synthase 1) (MvCPS1)	peregr	CPS1	Marrubium vulgare (White horehound)	Marrubium	vulgare	Marvul	776	Terpene synthase family		cellular organisms, Eukaryota, Viridiplantae, Streptophyta, Streptophytina, Embryophyta, Tracheophyta, Euphyllophyta, Spermatophyta, Magnoliopsida, Mesangiospermae, eudicotyledons, Gunneridae, Pentapetalae, asterids, lamiids, Lamiales, Lamiaceae, Lamioideae, Marrubieae, Marrubium (horehounds), Marrubium vulgare (White horehound)	sp|A0A075FAK4|CPS1_MARVU Peregrinol diphosphate synthase CPS1, chloroplastic OS=Marrubium vulgare OX=41230 GN=CPS1 PE=1 SV=1	Marvul_peregr_A0A075FAK4	Marvul_peregr_A0A075FAK4	K-C-	K	-	C	-
A0A075FBG7	ELS_MARVU	reviewed	9,13-epoxylabda-14-ene synthase, chloroplastic (EC 4.2.3.189) (Manoyl oxide synthase) (EC 4.2.3.190) (Miltiradiene synthase) (EC 4.2.3.131)	epoxyl	ELS	Marrubium vulgare (White horehound)	Marrubium	vulgare	Marvul	580	Terpene synthase family		cellular organisms, Eukaryota, Viridiplantae, Streptophyta, Streptophytina, Embryophyta, Tracheophyta, Euphyllophyta, Spermatophyta, Magnoliopsida, Mesangiospermae, eudicotyledons, Gunneridae, Pentapetalae, asterids, lamiids, Lamiales, Lamiaceae, Lamioideae, Marrubieae, Marrubium (horehounds), Marrubium vulgare (White horehound)	sp|A0A075FBG7|ELS_MARVU 9,13-epoxylabda-14-ene synthase, chloroplastic OS=Marrubium vulgare OX=41230 GN=ELS PE=1 SV=1	Marvul_epoxyl_A0A075FBG7	Marvul_epoxyl_A0A075FBG7	IIDN	I	I	D	N
A0A075FBT3	EKS_MARVU	reviewed	Ent-kaurene synthase, chloroplastic (EC 4.2.3.19) (Fragment)	kauren	EKS	Marrubium vulgare (White horehound)	Marrubium	vulgare	Marvul	756	Terpene synthase family		cellular organisms, Eukaryota, Viridiplantae, Streptophyta, Streptophytina, Embryophyta, Tracheophyta, Euphyllophyta, Spermatophyta, Magnoliopsida, Mesangiospermae, eudicotyledons, Gunneridae, Pentapetalae, asterids, lamiids, Lamiales, Lamiaceae, Lamioideae, Marrubieae, Marrubium (horehounds), Marrubium vulgare (White horehound)	sp|A0A075FBT3|EKS_MARVU Ent-kaurene synthase, chloroplastic (Fragment) OS=Marrubium vulgare OX=41230 GN=EKS PE=1 SV=1	Marvul_kauren_A0A075FBT3	Marvul_kauren_A0A075FBT3	GFGN	G	F	G	N
A0A0M4M0T9	TPS28_TRIWF	reviewed	(-)-kolavenyl diphosphate synthase TPS28, chloroplastic (EC 5.5.1.28) (Terpene synthase 28) (TwTPS28)	kolave	TPS28	Tripterygium wilfordii (Thunder God vine)	Tripterygium	wilfordii	Triwil	815	Terpene synthase family, Tpsc subfamily	Tpsc subfamily	cellular organisms, Eukaryota, Viridiplantae, Streptophyta, Streptophytina, Embryophyta, Tracheophyta, Euphyllophyta, Spermatophyta, Magnoliopsida, Mesangiospermae, eudicotyledons, Gunneridae, Pentapetalae, rosids, fabids, Celastrales, Celastraceae, Tripterygium, Tripterygium wilfordii (Thunder God vine)	sp|A0A0M4M0T9|TPS28_TRIWF (-)-kolavenyl diphosphate synthase TPS28, chloroplastic OS=Tripterygium wilfordii OX=458696 GN=TPS28 PE=1 SV=1	Triwil_kolave_A0A0M4M0T9	Triwil_kolave_A0A0M4M0T9	VECQ	V	E	C	Q
A0A0M5L832	TPS14_TRIWF	reviewed	(-)-kolavenyl diphosphate synthase TPS14, chloroplastic (EC 5.5.1.28) (Terpene synthase 14) (TwTPS14)	kolave	TPS14	Tripterygium wilfordii (Thunder God vine)	Tripterygium	wilfordii	Triwil	815	Terpene synthase family, Tpsc subfamily	Tpsc subfamily	cellular organisms, Eukaryota, Viridiplantae, Streptophyta, Streptophytina, Embryophyta, Tracheophyta, Euphyllophyta, Spermatophyta, Magnoliopsida, Mesangiospermae, eudicotyledons, Gunneridae, Pentapetalae, rosids, fabids, Celastrales, Celastraceae, Tripterygium, Tripterygium wilfordii (Thunder God vine)	sp|A0A0M5L832|TPS14_TRIWF (-)-kolavenyl diphosphate synthase TPS14, chloroplastic OS=Tripterygium wilfordii OX=458696 GN=TPS14 PE=1 SV=1	Triwil_kolave_A0A0M5L832	Triwil_kolave_A0A0M5L832	AECQ	A	E	C	Q
A0A0U2D9C5	CPS4_SALMI	reviewed	Ent-8-alpha-hydroxylabd-13-en-15-yl diphosphate synthase CPS4, chloroplastic (EC 4.2.1.173) (Copalyl diphosphate synthase 4)	ahydro	CPS4	Salvia miltiorrhiza (Chinese sage)	Salvia	miltiorrhiza	Salmil	776	Terpene synthase family		cellular organisms, Eukaryota, Viridiplantae, Streptophyta, Streptophytina, Embryophyta, Tracheophyta, Euphyllophyta, Spermatophyta, Magnoliopsida, Mesangiospermae, eudicotyledons, Gunneridae, Pentapetalae, asterids, lamiids, Lamiales, Lamiaceae, Nepetoideae, Mentheae, Salvia (sages), Salvia incertae sedis, Salvia miltiorrhiza (Chinese sage)	sp|A0A0U2D9C5|CPS4_SALMI Ent-8-alpha-hydroxylabd-13-en-15-yl diphosphate synthase CPS4, chloroplastic OS=Salvia miltiorrhiza OX=226208 GN=CPS4 PE=1 SV=2	Salmil_ahydro_A0A0U2D9C5	Salmil_ahydro_A0A0U2D9C5	IEC-	I	E	C	-
A0A0U3LQ20	CPS5_SALMI	reviewed	Ent-copalyl diphosphate synthase, chloroplastic (SmCPSent) (EC 5.5.1.13)	copaly	CPS5	Salvia miltiorrhiza (Chinese sage)	Salvia	miltiorrhiza	Salmil	793	Terpene synthase family		cellular organisms, Eukaryota, Viridiplantae, Streptophyta, Streptophytina, Embryophyta, Tracheophyta, Euphyllophyta, Spermatophyta, Magnoliopsida, Mesangiospermae, eudicotyledons, Gunneridae, Pentapetalae, asterids, lamiids, Lamiales, Lamiaceae, Nepetoideae, Mentheae, Salvia (sages), Salvia incertae sedis, Salvia miltiorrhiza (Chinese sage)	sp|A0A0U3LQ20|CPS5_SALMI Ent-copalyl diphosphate synthase, chloroplastic OS=Salvia miltiorrhiza OX=226208 GN=CPS5 PE=1 SV=1	Salmil_copaly_A0A0U3LQ20	Salmil_copaly_A0A0U3LQ20	A-CM	A	-	C	M
A0A0U4CDK4	KSB_SALMI	reviewed	Ent-kaur-16-ene synthase, chloroplastic (EC 4.2.3.19) (Ent-kaurene synthase) (SmKS)	kauren	KS	Salvia miltiorrhiza (Chinese sage)	Salvia	miltiorrhiza	Salmil	806	Terpene synthase family		cellular organisms, Eukaryota, Viridiplantae, Streptophyta, Streptophytina, Embryophyta, Tracheophyta, Euphyllophyta, Spermatophyta, Magnoliopsida, Mesangiospermae, eudicotyledons, Gunneridae, Pentapetalae, asterids, lamiids, Lamiales, Lamiaceae, Nepetoideae, Mentheae, Salvia (sages), Salvia incertae sedis, Salvia miltiorrhiza (Chinese sage)	sp|A0A0U4CDK4|KSB_SALMI Ent-kaur-16-ene synthase, chloroplastic OS=Salvia miltiorrhiza OX=226208 GN=KS PE=1 SV=1	Salmil_kauren_A0A0U4CDK4	Salmil_kauren_A0A0U4CDK4	GFGN	G	F	G	N
A0A178U9Y5	TP20L_ARATH	reviewed	Bifunctional dolabella-3,7-dien-18-ol synthase/dolathalia-3,7,11-triene synthase TPS20, chloroplastic (EC 4.2.3.167) (EC 4.2.3.168) (Terpenoid synthase 20) (AtTPS20)	dolabe	TPS20 AXX17_At5g46650	Arabidopsis thaliana (Mouse-ear cress)	Arabidopsis	thaliana	Aratha	592	Terpene synthase family, Tpsa subfamily	Tpsa subfamily	cellular organisms, Eukaryota, Viridiplantae, Streptophyta, Streptophytina, Embryophyta, Tracheophyta, Euphyllophyta, Spermatophyta, Magnoliopsida, Mesangiospermae, eudicotyledons, Gunneridae, Pentapetalae, rosids, malvids, Brassicales, Brassicaceae, Camelineae, Arabidopsis, Arabidopsis thaliana (Mouse-ear cress)	sp|A0A178U9Y5|TP20L_ARATH Bifunctional dolabella-3,7-dien-18-ol synthase/dolathalia-3,7,11-triene synthase TPS20, chloroplastic OS=Arabidopsis thaliana OX=3702 GN=TPS20 PE=1 SV=1	Aratha_dolabe_A0A178U9Y5	Aratha_dolabe_A0A178U9Y5	LAGT	L	A	G	T
A0A1C7AAN2	TPS10_TRIWF	reviewed	(-)-kolavenyl diphosphate synthase TPS10, chloroplastic (EC 5.5.1.28) (Terpene synthase 10) (TwTPS10)	kolave	TPS10	Tripterygium wilfordii (Thunder God vine)	Tripterygium	wilfordii	Triwil	815	Terpene synthase family, Tpsc subfamily	Tpsc subfamily	cellular organisms, Eukaryota, Viridiplantae, Streptophyta, Streptophytina, Embryophyta, Tracheophyta, Euphyllophyta, Spermatophyta, Magnoliopsida, Mesangiospermae, eudicotyledons, Gunneridae, Pentapetalae, rosids, fabids, Celastrales, Celastraceae, Tripterygium, Tripterygium wilfordii (Thunder God vine)	sp|A0A1C7AAN2|TPS10_TRIWF (-)-kolavenyl diphosphate synthase TPS10, chloroplastic OS=Tripterygium wilfordii OX=458696 GN=TPS10 PE=1 SV=1	Triwil_kolave_A0A1C7AAN2	Triwil_kolave_A0A1C7AAN2	AECQ	A	E	C	Q
A0A1C9J6A7	RLC1_CITSI	reviewed	(R)-limonene synthase 1, chloroplastic (EC 4.2.3.20) ((+)-limonene synthase 1)	limone		Citrus sinensis (Sweet orange) (Citrus aurantium var. sinensis)	Citrus	sinensis	Citsin	607	Terpene synthase family		cellular organisms, Eukaryota, Viridiplantae, Streptophyta, Streptophytina, Embryophyta, Tracheophyta, Euphyllophyta, Spermatophyta, Magnoliopsida, Mesangiospermae, eudicotyledons, Gunneridae, Pentapetalae, rosids, malvids, Sapindales, Rutaceae, Aurantioideae, Citrus, Citrus sinensis (Sweet orange) (Citrus aurantium var. sinensis)	sp|A0A1C9J6A7|RLC1_CITSI (R)-limonene synthase 1, chloroplastic OS=Citrus sinensis OX=2711 PE=1 SV=2	Citsin_limone_A0A1C9J6A7	Citsin_limone_A0A1C9J6A7	IIFK	I	I	F	K
A0A1D6EFT8	EDSB_MAIZE	reviewed	Eudesmanediol synthase (ZmEDS) (EC 4.2.3.197) (Terpene synthase 17) (Terpene synthase 7)	eudesm	EDS TPS17 GRMZM2G010356 ZEAMMB73_Zm00001d004509	Zea mays (Maize)	Zea	mays	Zeamay	557	Terpene synthase family		cellular organisms, Eukaryota, Viridiplantae, Streptophyta, Streptophytina, Embryophyta, Tracheophyta, Euphyllophyta, Spermatophyta, Magnoliopsida, Mesangiospermae, Liliopsida, Petrosaviidae, commelinids, Poales, Poaceae, PACMAD clade, Panicoideae, Andropogonodae, Andropogoneae, Tripsacinae, Zea, Zea mays (Maize)	sp|A0A1D6EFT8|EDSB_MAIZE Eudesmanediol synthase OS=Zea mays OX=4577 GN=EDS PE=1 SV=1	Zeamay_eudesm_A0A1D6EFT8	Zeamay_eudesm_A0A1D6EFT8	FSTG	F	S	T	G
A0A1D6K6U5	AN2_MAIZE	reviewed	Ent-copalyl diphosphate synthase AN2, chloroplastic (Ent-CPP synthase) (Ent-CPS) (ZmAN2) (EC 5.5.1.13) (Protein ANTHER EAR 2)	copaly	AN2 ZEAMMB73_Zm00001d029648	Zea mays (Maize)	Zea	mays	Zeamay	825	Terpene synthase family, Tpsc subfamily	Tpsc subfamily	cellular organisms, Eukaryota, Viridiplantae, Streptophyta, Streptophytina, Embryophyta, Tracheophyta, Euphyllophyta, Spermatophyta, Magnoliopsida, Mesangiospermae, Liliopsida, Petrosaviidae, commelinids, Poales, Poaceae, PACMAD clade, Panicoideae, Andropogonodae, Andropogoneae, Tripsacinae, Zea, Zea mays (Maize)	sp|A0A1D6K6U5|AN2_MAIZE Ent-copalyl diphosphate synthase AN2, chloroplastic OS=Zea mays OX=4577 GN=AN2 PE=1 SV=2	Zeamay_copaly_A0A1D6K6U5	Zeamay_copaly_A0A1D6K6U5	AKC-	A	K	C	-
A0A1D6KUI6	KSL4_MAIZE	reviewed	Dolabradiene synthase KSL4, chloroplastic (EC 4.2.3.196) (Ent-kaurene synthase-like 4) (ZmKSL4)	dolabr	KSL4 ZEAMMB73_Zm00001d032858	Zea mays (Maize)	Zea	mays	Zeamay	848	Terpene synthase family		cellular organisms, Eukaryota, Viridiplantae, Streptophyta, Streptophytina, Embryophyta, Tracheophyta, Euphyllophyta, Spermatophyta, Magnoliopsida, Mesangiospermae, Liliopsida, Petrosaviidae, commelinids, Poales, Poaceae, PACMAD clade, Panicoideae, Andropogonodae, Andropogoneae, Tripsacinae, Zea, Zea mays (Maize)	sp|A0A1D6KUI6|KSL4_MAIZE Dolabradiene synthase KSL4, chloroplastic OS=Zea mays OX=4577 GN=KSL4 PE=1 SV=1	Zeamay_dolabr_A0A1D6KUI6	Zeamay_dolabr_A0A1D6KUI6	CFGN	C	F	G	N
A0A1D6LTV0	TPS26_MAIZE	reviewed	Alpha-terpineol synthase, chloroplastic (EC 4.2.3.111) (4-terpineol synthase) (EC 4.2.3.-) (Alpha-terpinolene synthase) (EC 4.2.3.113) (Beta-myrcene synthase) (EC 4.2.3.15) (Gamma-terpinene synthase) (EC 4.2.3.114) (Limonene synthase) (EC 4.2.3.16) (Terpene synthase 26, chloroplastic)	aterpi	TPS26 ZEAMMB73_Zm00001d037092	Zea mays (Maize)	Zea	mays	Zeamay	627	Terpene synthase family		cellular organisms, Eukaryota, Viridiplantae, Streptophyta, Streptophytina, Embryophyta, Tracheophyta, Euphyllophyta, Spermatophyta, Magnoliopsida, Mesangiospermae, Liliopsida, Petrosaviidae, commelinids, Poales, Poaceae, PACMAD clade, Panicoideae, Andropogonodae, Andropogoneae, Tripsacinae, Zea, Zea mays (Maize)	sp|A0A1D6LTV0|TPS26_MAIZE Alpha-terpineol synthase, chloroplastic OS=Zea mays OX=4577 GN=TPS26 PE=1 SV=1	Zeamay_aterpi_A0A1D6LTV0	Zeamay_aterpi_A0A1D6LTV0	LGLS	L	G	L	S
A0A1S5RW73	KPS_SALDI	reviewed	(-)-kolavenyl diphosphate synthase, chloroplastic (SdKPS) (EC 5.5.1.28) (Clerodienyl diphosphate synthase) (Kolavenyl diphosphate synthase CPS2) (SdCPS2)	kolave	KPS CPS2	Salvia divinorum (Maria pastora) (Diviner's sage)	Salvia	divinorum	Saldiv	787	Terpene synthase family, Tpsc subfamily	Tpsc subfamily	cellular organisms, Eukaryota, Viridiplantae, Streptophyta, Streptophytina, Embryophyta, Tracheophyta, Euphyllophyta, Spermatophyta, Magnoliopsida, Mesangiospermae, eudicotyledons, Gunneridae, Pentapetalae, asterids, lamiids, Lamiales, Lamiaceae, Nepetoideae, Mentheae, Salvia (sages), Calosphace, Salvia divinorum (Maria pastora) (Diviner's sage)	sp|A0A1S5RW73|KPS_SALDI (-)-kolavenyl diphosphate synthase, chloroplastic OS=Salvia divinorum OX=28513 GN=KPS PE=1 SV=1	Saldiv_kolave_A0A1S5RW73	Saldiv_kolave_A0A1S5RW73	TEC-	T	E	C	-
A0A1W6GW06	STPS2_SALMI	reviewed	(-)-5-epieremophilene synthase STPS2 (EC 4.2.3.199) (Sesquiterpene synthase 2) (SmSTPS2)	epiere	STPS2	Salvia miltiorrhiza (Chinese sage)	Salvia	miltiorrhiza	Salmil	546	Terpene synthase family, Tpsa subfamily	Tpsa subfamily	cellular organisms, Eukaryota, Viridiplantae, Streptophyta, Streptophytina, Embryophyta, Tracheophyta, Euphyllophyta, Spermatophyta, Magnoliopsida, Mesangiospermae, eudicotyledons, Gunneridae, Pentapetalae, asterids, lamiids, Lamiales, Lamiaceae, Nepetoideae, Mentheae, Salvia (sages), Salvia incertae sedis, Salvia miltiorrhiza (Chinese sage)	sp|A0A1W6GW06|STPS2_SALMI (-)-5-epieremophilene synthase STPS2 OS=Salvia miltiorrhiza OX=226208 GN=STPS2 PE=1 SV=1	Salmil_epiere_A0A1W6GW06	Salmil_epiere_A0A1W6GW06	ICCT	I	C	C	T
A0A1W6GW18	STPS3_SALMI	reviewed	(-)-5-epieremophilene synthase STPS3 (EC 4.2.3.199) (Sesquiterpene synthase 3) (SmSTPS3)	epiere	STPS3	Salvia miltiorrhiza (Chinese sage)	Salvia	miltiorrhiza	Salmil	546	Terpene synthase family, Tpsa subfamily	Tpsa subfamily	cellular organisms, Eukaryota, Viridiplantae, Streptophyta, Streptophytina, Embryophyta, Tracheophyta, Euphyllophyta, Spermatophyta, Magnoliopsida, Mesangiospermae, eudicotyledons, Gunneridae, Pentapetalae, asterids, lamiids, Lamiales, Lamiaceae, Nepetoideae, Mentheae, Salvia (sages), Salvia incertae sedis, Salvia miltiorrhiza (Chinese sage)	sp|A0A1W6GW18|STPS3_SALMI (-)-5-epieremophilene synthase STPS3 OS=Salvia miltiorrhiza OX=226208 GN=STPS3 PE=1 SV=1	Salmil_epiere_A0A1W6GW18	Salmil_epiere_A0A1W6GW18	ICCT	I	C	C	T
A0A1W6GW32	STPS1_SALMI	reviewed	(-)-5-epieremophilene synthase STPS1 (EC 4.2.3.199) (Sesquiterpene synthase 1) (SmSTPS1)	epiere	STPS1	Salvia miltiorrhiza (Chinese sage)	Salvia	miltiorrhiza	Salmil	546	Terpene synthase family, Tpsa subfamily	Tpsa subfamily	cellular organisms, Eukaryota, Viridiplantae, Streptophyta, Streptophytina, Embryophyta, Tracheophyta, Euphyllophyta, Spermatophyta, Magnoliopsida, Mesangiospermae, eudicotyledons, Gunneridae, Pentapetalae, asterids, lamiids, Lamiales, Lamiaceae, Nepetoideae, Mentheae, Salvia (sages), Salvia incertae sedis, Salvia miltiorrhiza (Chinese sage)	sp|A0A1W6GW32|STPS1_SALMI (-)-5-epieremophilene synthase STPS1 OS=Salvia miltiorrhiza OX=226208 GN=STPS1 PE=1 SV=1	Salmil_epiere_A0A1W6GW32	Salmil_epiere_A0A1W6GW32	ICCT	I	C	C	T
A0A291LSD6	TPS21_MAIZE	reviewed	Beta-selinene synthase (EC 4.2.3.66) (Terpene synthase 21) (ZmTps21)	bselin	TPS21	Zea mays (Maize)	Zea	mays	Zeamay	571	Terpene synthase family		cellular organisms, Eukaryota, Viridiplantae, Streptophyta, Streptophytina, Embryophyta, Tracheophyta, Euphyllophyta, Spermatophyta, Magnoliopsida, Mesangiospermae, Liliopsida, Petrosaviidae, commelinids, Poales, Poaceae, PACMAD clade, Panicoideae, Andropogonodae, Andropogoneae, Tripsacinae, Zea, Zea mays (Maize)	sp|A0A291LSD6|TPS21_MAIZE Beta-selinene synthase OS=Zea mays OX=4577 GN=TPS21 PE=1 SV=1	Zeamay_bselin_A0A291LSD6	Zeamay_bselin_A0A291LSD6	FSGN	F	S	G	N
A0A2K9RFY0	TPS4_VITAC	reviewed	Ent-kaurene synthase TSP4, chloroplastic (EC 4.2.3.19) (Terpene synthase 4) (VacTPS4)	kauren	TPS4	Vitex agnus-castus (Chaste tree)	Vitex	agnus-castus	Vitagn	789	Terpene synthase family		cellular organisms, Eukaryota, Viridiplantae, Streptophyta, Streptophytina, Embryophyta, Tracheophyta, Euphyllophyta, Spermatophyta, Magnoliopsida, Mesangiospermae, eudicotyledons, Gunneridae, Pentapetalae, asterids, lamiids, Lamiales, Lamiaceae, Viticoideae, Vitex, Vitex agnus-castus (Chaste tree)	sp|A0A2K9RFY0|TPS4_VITAC Ent-kaurene synthase TSP4, chloroplastic OS=Vitex agnus-castus OX=54477 GN=TPS4 PE=1 SV=1	Vitagn_kauren_A0A2K9RFY0	Vitagn_kauren_A0A2K9RFY0	GFGN	G	F	G	N
A0A2K9RFZ2	TPS2_VITAC	reviewed	Class I diterpene synthase 2, chloroplastic (VacTPS2) ((13S)-vitexifolin A synthase) (EC 4.2.3.-) (9,13-epoxylabda-14-ene synthase) (EC 4.2.3.189) (Viteagnusin D synthase) (EC 4.2.3.-)	diterp	TPS2	Vitex agnus-castus (Chaste tree)	Vitex	agnus-castus	Vitagn	589	Terpene synthase family		cellular organisms, Eukaryota, Viridiplantae, Streptophyta, Streptophytina, Embryophyta, Tracheophyta, Euphyllophyta, Spermatophyta, Magnoliopsida, Mesangiospermae, eudicotyledons, Gunneridae, Pentapetalae, asterids, lamiids, Lamiales, Lamiaceae, Viticoideae, Vitex, Vitex agnus-castus (Chaste tree)	sp|A0A2K9RFZ2|TPS2_VITAC Class I diterpene synthase 2, chloroplastic OS=Vitex agnus-castus OX=54477 GN=TPS2 PE=1 SV=1	Vitagn_diterp_A0A2K9RFZ2	Vitagn_diterp_A0A2K9RFZ2	CIVN	C	I	V	N
A0A2K9RFZ7	TPS1_VITAC	reviewed	Peregrinol diphosphate synthase TPS1, chloroplastic (EC 4.2.1.174) (Terpene synthase 1) (VacTPS1)	peregr	TPS1	Vitex agnus-castus (Chaste tree)	Vitex	agnus-castus	Vitagn	798	Terpene synthase family		cellular organisms, Eukaryota, Viridiplantae, Streptophyta, Streptophytina, Embryophyta, Tracheophyta, Euphyllophyta, Spermatophyta, Magnoliopsida, Mesangiospermae, eudicotyledons, Gunneridae, Pentapetalae, asterids, lamiids, Lamiales, Lamiaceae, Viticoideae, Vitex, Vitex agnus-castus (Chaste tree)	sp|A0A2K9RFZ7|TPS1_VITAC Peregrinol diphosphate synthase TPS1, chloroplastic OS=Vitex agnus-castus OX=54477 GN=TPS1 PE=1 SV=1	Vitagn_peregr_A0A2K9RFZ7	Vitagn_peregr_A0A2K9RFZ7	H-C-	H	-	C	-
A0A2K9RFZ8	TPS3_VITAC	reviewed	Syn-copalyl diphosphate synthase TPS3, chloroplastic (EC 5.5.1.14) (Terpene synthase 3) (VacTPS3)	copaly	TPS3	Vitex agnus-castus (Chaste tree)	Vitex	agnus-castus	Vitagn	814	Terpene synthase family		cellular organisms, Eukaryota, Viridiplantae, Streptophyta, Streptophytina, Embryophyta, Tracheophyta, Euphyllophyta, Spermatophyta, Magnoliopsida, Mesangiospermae, eudicotyledons, Gunneridae, Pentapetalae, asterids, lamiids, Lamiales, Lamiaceae, Viticoideae, Vitex, Vitex agnus-castus (Chaste tree)	sp|A0A2K9RFZ8|TPS3_VITAC Syn-copalyl diphosphate synthase TPS3, chloroplastic OS=Vitex agnus-castus OX=54477 GN=TPS3 PE=1 SV=1	Vitagn_copaly_A0A2K9RFZ8	Vitagn_copaly_A0A2K9RFZ8	QICK	Q	I	C	K
A0A2K9RFZ9	TPS6_VITAC	reviewed	Class I diterpene synthase TPS6, chloroplastic (Labd-13(16),14-diene-9-ol synthase) (EC 4.2.3.-) (Syn-isopimara-7,15-diene synthase) (EC 4.2.3.-) (Terpene synthase 6) (VacTPS6)	diterp	TPS6	Vitex agnus-castus (Chaste tree)	Vitex	agnus-castus	Vitagn	594	Terpene synthase family		cellular organisms, Eukaryota, Viridiplantae, Streptophyta, Streptophytina, Embryophyta, Tracheophyta, Euphyllophyta, Spermatophyta, Magnoliopsida, Mesangiospermae, eudicotyledons, Gunneridae, Pentapetalae, asterids, lamiids, Lamiales, Lamiaceae, Viticoideae, Vitex, Vitex agnus-castus (Chaste tree)	sp|A0A2K9RFZ9|TPS6_VITAC Class I diterpene synthase TPS6, chloroplastic OS=Vitex agnus-castus OX=54477 GN=TPS6 PE=1 SV=1	Vitagn_diterp_A0A2K9RFZ9	Vitagn_diterp_A0A2K9RFZ9	IINN	I	I	N	N
A0A2K9RG07	TPS5_VITAC	reviewed	Kolavenyl diphosphate synthase TPS5, chloroplastic (EC 5.5.1.29) (Terpene synthase 5) (VacTPS5)	kolave	TPS5	Vitex agnus-castus (Chaste tree)	Vitex	agnus-castus	Vitagn	800	Terpene synthase family		cellular organisms, Eukaryota, Viridiplantae, Streptophyta, Streptophytina, Embryophyta, Tracheophyta, Euphyllophyta, Spermatophyta, Magnoliopsida, Mesangiospermae, eudicotyledons, Gunneridae, Pentapetalae, asterids, lamiids, Lamiales, Lamiaceae, Viticoideae, Vitex, Vitex agnus-castus (Chaste tree)	sp|A0A2K9RG07|TPS5_VITAC Kolavenyl diphosphate synthase TPS5, chloroplastic OS=Vitex agnus-castus OX=54477 GN=TPS5 PE=1 SV=1	Vitagn_kolave_A0A2K9RG07	Vitagn_kolave_A0A2K9RG07	AEC-	A	E	C	-
A0A3L6G2C1	EDSM_MAIZE	reviewed	Eudesmanediol synthase (ZmEDS) (EC 4.2.3.197) ((+)-germacrene D synthase) (Terpene synthase 17)	eudesm	EDS TPS17 TSGD1_1 Zm00014a_032508	Zea mays (Maize)	Zea	mays	Zeamay	557	Terpene synthase family		cellular organisms, Eukaryota, Viridiplantae, Streptophyta, Streptophytina, Embryophyta, Tracheophyta, Euphyllophyta, Spermatophyta, Magnoliopsida, Mesangiospermae, Liliopsida, Petrosaviidae, commelinids, Poales, Poaceae, PACMAD clade, Panicoideae, Andropogonodae, Andropogoneae, Tripsacinae, Zea, Zea mays (Maize)	sp|A0A3L6G2C1|EDSM_MAIZE Eudesmanediol synthase OS=Zea mays OX=4577 GN=EDS PE=3 SV=1	Zeamay_eudesm_A0A3L6G2C1	Zeamay_eudesm_A0A3L6G2C1	FSTG	F	S	T	G
A0A3L6G998	TS23M_MAIZE	reviewed	(E)-beta-caryophyllene synthase (EC 4.2.3.57) (Terpene synthase 23)	bcaryo	TPS23 Zm00014a_002860	Zea mays (Maize)	Zea	mays	Zeamay	547	Terpene synthase family		cellular organisms, Eukaryota, Viridiplantae, Streptophyta, Streptophytina, Embryophyta, Tracheophyta, Euphyllophyta, Spermatophyta, Magnoliopsida, Mesangiospermae, Liliopsida, Petrosaviidae, commelinids, Poales, Poaceae, PACMAD clade, Panicoideae, Andropogonodae, Andropogoneae, Tripsacinae, Zea, Zea mays (Maize)	sp|A0A3L6G998|TS23M_MAIZE (E)-beta-caryophyllene synthase OS=Zea mays OX=4577 GN=TPS23 PE=3 SV=1	Zeamay_bcaryo_A0A3L6G998	Zeamay_bcaryo_A0A3L6G998	FSAS	F	S	A	S
A4FVP2	TPS03_ARATH	reviewed	Tricyclene synthase, chloroplastic (EC 4.2.3.105) ((E)-beta-ocimene synthase) (EC 4.2.3.106) ((E,E)-alpha-farnesene synthase) (EC 4.2.3.46) (Terpenoid synthase 3) (AtTPS03)	tricyc	TPS03 At4g16740 dl4395w FCAALL.18	Arabidopsis thaliana (Mouse-ear cress)	Arabidopsis	thaliana	Aratha	565	Terpene synthase family, Tpsb subfamily	Tpsb subfamily	cellular organisms, Eukaryota, Viridiplantae, Streptophyta, Streptophytina, Embryophyta, Tracheophyta, Euphyllophyta, Spermatophyta, Magnoliopsida, Mesangiospermae, eudicotyledons, Gunneridae, Pentapetalae, rosids, malvids, Brassicales, Brassicaceae, Camelineae, Arabidopsis, Arabidopsis thaliana (Mouse-ear cress)	sp|A4FVP2|TPS03_ARATH Tricyclene synthase, chloroplastic OS=Arabidopsis thaliana OX=3702 GN=TPS03 PE=2 SV=1	Aratha_tricyc_A4FVP2	Aratha_tricyc_A4FVP2	FSLK	F	S	L	K
A4KAG7	KSL5_ORYSI	reviewed	Ent-isokaur-15-ene synthase (EC 4.2.3.103) (Ent-kaurene synthase-like 5) (OsKSL5) (Isokaurene synthase)	isokau	KSL5 OsI_007599 OsI_07744	Oryza sativa subsp. indica (Rice)	Oryza	sativa	Orysat	821	Terpene synthase family		cellular organisms, Eukaryota, Viridiplantae, Streptophyta, Streptophytina, Embryophyta, Tracheophyta, Euphyllophyta, Spermatophyta, Magnoliopsida, Mesangiospermae, Liliopsida, Petrosaviidae, commelinids, Poales, Poaceae, BOP clade, Oryzoideae, Oryzeae, Oryzinae, Oryza, Oryza sativa (Rice), Oryza sativa subsp. indica (Rice)	sp|A4KAG7|KSL5_ORYSI Ent-isokaur-15-ene synthase OS=Oryza sativa subsp. indica OX=39946 GN=KSL5 PE=1 SV=1	Orysat_isokau_A4KAG7	Orysat_isokau_A4KAG7	CFGN	C	F	G	N
A4KAG8	KSL6_ORYSJ	reviewed	Ent-isokaur-15-ene synthase (EC 4.2.3.103) (Ent-kaurene synthase-like 5) (OsKS5) (Ent-kaurene synthase-like 6) (OsKS6) (OsKSL6) (Iso-kaurene synthase)	isokau	KSL6 KS5 Os02g0571800 LOC_Os02g36264 P0689H05.34	Oryza sativa subsp. japonica (Rice)	Oryza	sativa	Orysat	821	Terpene synthase family		cellular organisms, Eukaryota, Viridiplantae, Streptophyta, Streptophytina, Embryophyta, Tracheophyta, Euphyllophyta, Spermatophyta, Magnoliopsida, Mesangiospermae, Liliopsida, Petrosaviidae, commelinids, Poales, Poaceae, BOP clade, Oryzoideae, Oryzeae, Oryzinae, Oryza, Oryza sativa (Rice), Oryza sativa subsp. japonica (Rice)	sp|A4KAG8|KSL6_ORYSJ Ent-isokaur-15-ene synthase OS=Oryza sativa subsp. japonica OX=39947 GN=KSL6 PE=1 SV=2	Orysat_isokau_A4KAG8	Orysat_isokau_A4KAG8	CFGN	C	F	G	N
A7IZZ1	TPS1_CANSA	reviewed	(-)-limonene synthase, chloroplastic (EC 4.2.3.16) ((-)-(4S)-limonene synthase) (CsTPS1)	limone	TPS1	Cannabis sativa (Hemp) (Marijuana)	Cannabis	sativa	Cansat	622	Terpene synthase family, Tpsb subfamily	Tpsb subfamily	cellular organisms, Eukaryota, Viridiplantae, Streptophyta, Streptophytina, Embryophyta, Tracheophyta, Euphyllophyta, Spermatophyta, Magnoliopsida, Mesangiospermae, eudicotyledons, Gunneridae, Pentapetalae, rosids, fabids, Rosales, Cannabaceae, Cannabis, Cannabis sativa (Hemp) (Marijuana)	sp|A7IZZ1|TPS1_CANSA (-)-limonene synthase, chloroplastic OS=Cannabis sativa OX=3483 GN=TPS1 PE=1 SV=1	Cansat_limone_A7IZZ1	Cansat_limone_A7IZZ1	YVLK	Y	V	L	K
A7IZZ2	TPS2_CANSA	reviewed	(+)-alpha-pinene synthase, chloroplastic (EC 4.2.3.121)	apinen		Cannabis sativa (Hemp) (Marijuana)	Cannabis	sativa	Cansat	615	Terpene synthase family, Tpsb subfamily	Tpsb subfamily	cellular organisms, Eukaryota, Viridiplantae, Streptophyta, Streptophytina, Embryophyta, Tracheophyta, Euphyllophyta, Spermatophyta, Magnoliopsida, Mesangiospermae, eudicotyledons, Gunneridae, Pentapetalae, rosids, fabids, Rosales, Cannabaceae, Cannabis, Cannabis sativa (Hemp) (Marijuana)	sp|A7IZZ2|TPS2_CANSA (+)-alpha-pinene synthase, chloroplastic OS=Cannabis sativa OX=3483 PE=1 SV=1	Cansat_apinen_A7IZZ2	Cansat_apinen_A7IZZ2	YILK	Y	I	L	K
B0FGA9	GAS2_HELAN	reviewed	Germacrene A synthase 2 (EC 4.2.3.23) (Terpene synthase 1B) (HaTPS1B)	germaa	GAS2	Helianthus annuus (Common sunflower)	Helianthus	annuus	Helann	559	Terpene synthase family		cellular organisms, Eukaryota, Viridiplantae, Streptophyta, Streptophytina, Embryophyta, Tracheophyta, Euphyllophyta, Spermatophyta, Magnoliopsida, Mesangiospermae, eudicotyledons, Gunneridae, Pentapetalae, asterids, campanulids, Asterales, Asteraceae, Asteroideae, Heliantheae alliance, Heliantheae, Helianthus, Helianthus annuus (Common sunflower)	sp|B0FGA9|GAS2_HELAN Germacrene A synthase 2 OS=Helianthus annuus OX=4232 GN=GAS2 PE=1 SV=1	Helann_germaa_B0FGA9	Helann_germaa_B0FGA9	TSST	T	S	S	T
B1B1U3	ZSS1_ZINZE	reviewed	Alpha-humulene synthase (EC 4.2.3.104)	ahumul	ZSS1	Zingiber zerumbet (Shampoo ginger) (Amomum zerumbet)	Zingiber	zerumbet	Zinzer	548	Terpene synthase family		cellular organisms, Eukaryota, Viridiplantae, Streptophyta, Streptophytina, Embryophyta, Tracheophyta, Euphyllophyta, Spermatophyta, Magnoliopsida, Mesangiospermae, Liliopsida, Petrosaviidae, commelinids, Zingiberales, Zingiberaceae, Zingiber, Zingiber zerumbet (Shampoo ginger) (Amomum zerumbet)	sp|B1B1U3|ZSS1_ZINZE Alpha-humulene synthase OS=Zingiber zerumbet OX=311405 GN=ZSS1 PE=1 SV=1	Zinzer_ahumul_B1B1U3	Zinzer_ahumul_B1B1U3	IACS	I	A	C	S
B1B1U4	TPSBE_ZINZE	reviewed	Beta-eudesmol synthase (EC 4.2.3.68) (10-epi-gamma-eudesmol synthase) (EC 4.2.3.84) (Alpha-eudesmol synthase) (EC 4.2.3.85)	beudes	ZSS2	Zingiber zerumbet (Shampoo ginger) (Amomum zerumbet)	Zingiber	zerumbet	Zinzer	554	Terpene synthase family		cellular organisms, Eukaryota, Viridiplantae, Streptophyta, Streptophytina, Embryophyta, Tracheophyta, Euphyllophyta, Spermatophyta, Magnoliopsida, Mesangiospermae, Liliopsida, Petrosaviidae, commelinids, Zingiberales, Zingiberaceae, Zingiber, Zingiber zerumbet (Shampoo ginger) (Amomum zerumbet)	sp|B1B1U4|TPSBE_ZINZE Beta-eudesmol synthase OS=Zingiber zerumbet OX=311405 GN=ZSS2 PE=1 SV=1	Zinzer_beudes_B1B1U4	Zinzer_beudes_B1B1U4	FSGS	F	S	G	S
B2C4D0	TS23B_MAIZE	reviewed	(E)-beta-caryophyllene synthase (EC 4.2.3.57) (Terpene synthase 23)	bcaryo	TPS23 ZEAMMB73_Zm00001d024234	Zea mays (Maize)	Zea	mays	Zeamay	547	Terpene synthase family		cellular organisms, Eukaryota, Viridiplantae, Streptophyta, Streptophytina, Embryophyta, Tracheophyta, Euphyllophyta, Spermatophyta, Magnoliopsida, Mesangiospermae, Liliopsida, Petrosaviidae, commelinids, Poales, Poaceae, PACMAD clade, Panicoideae, Andropogonodae, Andropogoneae, Tripsacinae, Zea, Zea mays (Maize)	sp|B2C4D0|TS23B_MAIZE (E)-beta-caryophyllene synthase OS=Zea mays OX=4577 GN=TPS23 PE=1 SV=1	Zeamay_bcaryo_B2C4D0	Zeamay_bcaryo_B2C4D0	FSAS	F	S	A	S
B2KSJ5	GCSY1_CUCME	reviewed	(+)-gamma-cadinene synthase (CmTpsNY) (EC 4.2.3.13) (EC 4.2.3.92) ((+)-delta-cadinene synthase)	gcadin		Cucumis melo (Muskmelon)	Cucumis	melo	Cucmel	571	Terpene synthase family, Tpsa subfamily	Tpsa subfamily	cellular organisms, Eukaryota, Viridiplantae, Streptophyta, Streptophytina, Embryophyta, Tracheophyta, Euphyllophyta, Spermatophyta, Magnoliopsida, Mesangiospermae, eudicotyledons, Gunneridae, Pentapetalae, rosids, fabids, Cucurbitales, Cucurbitaceae, Benincaseae, Cucumis, Cucumis melo (Muskmelon)	sp|B2KSJ5|GCSY1_CUCME (+)-gamma-cadinene synthase OS=Cucumis melo OX=3656 PE=1 SV=1	Cucmel_gcadin_B2KSJ5	Cucmel_gcadin_B2KSJ5	ITCS	I	T	C	S
B2KSJ6	AFSY1_CUCME	reviewed	Alpha-farnesene synthase (CmTpsDul) (EC 4.2.3.46)	afarne		Cucumis melo (Muskmelon)	Cucumis	melo	Cucmel	560	Terpene synthase family, Tpsa subfamily	Tpsa subfamily	cellular organisms, Eukaryota, Viridiplantae, Streptophyta, Streptophytina, Embryophyta, Tracheophyta, Euphyllophyta, Spermatophyta, Magnoliopsida, Mesangiospermae, eudicotyledons, Gunneridae, Pentapetalae, rosids, fabids, Cucurbitales, Cucurbitaceae, Benincaseae, Cucumis, Cucumis melo (Muskmelon)	sp|B2KSJ6|AFSY1_CUCME Alpha-farnesene synthase OS=Cucumis melo OX=3656 PE=1 SV=1	Cucmel_afarne_B2KSJ6	Cucmel_afarne_B2KSJ6	IFCS	I	F	C	S
B3TPQ6	BCUSY_MAGGA	reviewed	Beta-cubebene synthase (Mg25) (EC 4.2.3.128)	bcubeb		Magnolia grandiflora (Southern magnolia)	Magnolia	grandiflora	Maggra	550	Terpene synthase family, Tpsa subfamily	Tpsa subfamily	cellular organisms, Eukaryota, Viridiplantae, Streptophyta, Streptophytina, Embryophyta, Tracheophyta, Euphyllophyta, Spermatophyta, Magnoliopsida, Mesangiospermae, Magnoliidae, Magnoliales, Magnoliaceae, Magnolia, Magnolia grandiflora (Southern magnolia)	sp|B3TPQ6|BCUSY_MAGGA Beta-cubebene synthase OS=Magnolia grandiflora OX=3406 PE=1 SV=1	Maggra_bcubeb_B3TPQ6	Maggra_bcubeb_B3TPQ6	IAAS	I	A	A	S
B3TPQ7	ATESY_MAGGA	reviewed	Alpha-terpineol synthase, chloroplastic (Mg17) (EC 4.2.3.111) (EC 4.2.3.112)	aterpi		Magnolia grandiflora (Southern magnolia)	Magnolia	grandiflora	Maggra	592	Terpene synthase family, Tpsb subfamily	Tpsb subfamily	cellular organisms, Eukaryota, Viridiplantae, Streptophyta, Streptophytina, Embryophyta, Tracheophyta, Euphyllophyta, Spermatophyta, Magnoliopsida, Mesangiospermae, Magnoliidae, Magnoliales, Magnoliaceae, Magnolia, Magnolia grandiflora (Southern magnolia)	sp|B3TPQ7|ATESY_MAGGA Alpha-terpineol synthase, chloroplastic OS=Magnolia grandiflora OX=3406 PE=1 SV=1	Maggra_aterpi_B3TPQ7	Maggra_aterpi_B3TPQ7	NILK	N	I	L	K
B5A434	MTPS1_SANAL	reviewed	(+)-alpha-terpineol synthase (SaMonoTPS1) (EC 4.2.3.112)	aterpi		Santalum album (White sandalwood)	Santalum	album	Sanalb	576	Terpene synthase family, Tpsb subfamily	Tpsb subfamily	cellular organisms, Eukaryota, Viridiplantae, Streptophyta, Streptophytina, Embryophyta, Tracheophyta, Euphyllophyta, Spermatophyta, Magnoliopsida, Mesangiospermae, eudicotyledons, Gunneridae, Pentapetalae, Santalales, Santalaceae, Santalum (sandalwoods), Santalum album (White sandalwood)	sp|B5A434|MTPS1_SANAL (+)-alpha-terpineol synthase OS=Santalum album OX=35974 PE=1 SV=1	Sanalb_aterpi_B5A434	Sanalb_aterpi_B5A434	AINK	A	I	N	K
B5A435	STPS1_SANAL	reviewed	Sesquiterpene synthase (SaSesquiTPS1) (EC 4.2.3.-)	sesqui		Santalum album (White sandalwood)	Santalum	album	Sanalb	559	Terpene synthase family, Tpsa subfamily	Tpsa subfamily	cellular organisms, Eukaryota, Viridiplantae, Streptophyta, Streptophytina, Embryophyta, Tracheophyta, Euphyllophyta, Spermatophyta, Magnoliopsida, Mesangiospermae, eudicotyledons, Gunneridae, Pentapetalae, Santalales, Santalaceae, Santalum (sandalwoods), Santalum album (White sandalwood)	sp|B5A435|STPS1_SANAL Sesquiterpene synthase OS=Santalum album OX=35974 PE=1 SV=1	Sanalb_sesqui_B5A435	Sanalb_sesqui_B5A435	FSCS	F	S	C	S
B6SCF3	MTS1_HUMLU	reviewed	Probable monoterpene synthase MTS1, chloroplastic (HlMTS1) (EC 4.2.3.-)	monote		Humulus lupulus (European hop)	Humulus	lupulus	Humlup	585	Terpene synthase family, Tpsb subfamily	Tpsb subfamily	cellular organisms, Eukaryota, Viridiplantae, Streptophyta, Streptophytina, Embryophyta, Tracheophyta, Euphyllophyta, Spermatophyta, Magnoliopsida, Mesangiospermae, eudicotyledons, Gunneridae, Pentapetalae, rosids, fabids, Rosales, Cannabaceae, Humulus, Humulus lupulus (European hop)	sp|B6SCF3|MTS1_HUMLU Probable monoterpene synthase MTS1, chloroplastic OS=Humulus lupulus OX=3486 PE=2 SV=1	Humlup_monote_B6SCF3	Humlup_monote_B6SCF3	GIFK	G	I	F	K
B6SCF4	MTS2_HUMLU	reviewed	Myrcene synthase, chloroplastic (EC 4.2.3.15) (Monoterpene synthase MTS2) (HlMTS2)	myrcen		Humulus lupulus (European hop)	Humulus	lupulus	Humlup	613	Terpene synthase family, Tpsb subfamily	Tpsb subfamily	cellular organisms, Eukaryota, Viridiplantae, Streptophyta, Streptophytina, Embryophyta, Tracheophyta, Euphyllophyta, Spermatophyta, Magnoliopsida, Mesangiospermae, eudicotyledons, Gunneridae, Pentapetalae, rosids, fabids, Rosales, Cannabaceae, Humulus, Humulus lupulus (European hop)	sp|B6SCF4|MTS2_HUMLU Myrcene synthase, chloroplastic OS=Humulus lupulus OX=3486 PE=1 SV=1	Humlup_myrcen_B6SCF4	Humlup_myrcen_B6SCF4	FIVK	F	I	V	K
B6SCF5	STS1_HUMLU	reviewed	Alpha-humulene synthase (EC 4.2.3.104) (Sesquiterpene synthase STS1) (HlSTS1)	ahumul		Humulus lupulus (European hop)	Humulus	lupulus	Humlup	563	Terpene synthase family, Tpsa subfamily	Tpsa subfamily	cellular organisms, Eukaryota, Viridiplantae, Streptophyta, Streptophytina, Embryophyta, Tracheophyta, Euphyllophyta, Spermatophyta, Magnoliopsida, Mesangiospermae, eudicotyledons, Gunneridae, Pentapetalae, rosids, fabids, Rosales, Cannabaceae, Humulus, Humulus lupulus (European hop)	sp|B6SCF5|STS1_HUMLU Alpha-humulene synthase OS=Humulus lupulus OX=3486 PE=1 SV=1	Humlup_ahumul_B6SCF5	Humlup_ahumul_B6SCF5	ICCT	I	C	C	T
B6SCF6	STS2_HUMLU	reviewed	Germacrene-A synthase (EC 4.2.3.23) (Sesquiterpene synthase STS2) (HlSTS2)	germaa		Humulus lupulus (European hop)	Humulus	lupulus	Humlup	563	Terpene synthase family, Tpsa subfamily	Tpsa subfamily	cellular organisms, Eukaryota, Viridiplantae, Streptophyta, Streptophytina, Embryophyta, Tracheophyta, Euphyllophyta, Spermatophyta, Magnoliopsida, Mesangiospermae, eudicotyledons, Gunneridae, Pentapetalae, rosids, fabids, Rosales, Cannabaceae, Humulus, Humulus lupulus (European hop)	sp|B6SCF6|STS2_HUMLU Germacrene-A synthase OS=Humulus lupulus OX=3486 PE=1 SV=1	Humlup_germaa_B6SCF6	Humlup_germaa_B6SCF6	ICCS	I	C	C	S
B8PQ84	CPS1_SALMI	reviewed	Copalyl diphosphate synthase CPS1, chloroplastic (Copalyl diphosphate synthase 1) (SmCPS) (SmCPS1) (EC 5.5.1.12)	copaly	CPS1 CPS	Salvia miltiorrhiza (Chinese sage)	Salvia	miltiorrhiza	Salmil	793	Terpene synthase family		cellular organisms, Eukaryota, Viridiplantae, Streptophyta, Streptophytina, Embryophyta, Tracheophyta, Euphyllophyta, Spermatophyta, Magnoliopsida, Mesangiospermae, eudicotyledons, Gunneridae, Pentapetalae, asterids, lamiids, Lamiales, Lamiaceae, Nepetoideae, Mentheae, Salvia (sages), Salvia incertae sedis, Salvia miltiorrhiza (Chinese sage)	sp|B8PQ84|CPS1_SALMI Copalyl diphosphate synthase CPS1, chloroplastic OS=Salvia miltiorrhiza OX=226208 GN=CPS1 PE=1 SV=1	Salmil_copaly_B8PQ84	Salmil_copaly_B8PQ84	Q-CE	Q	-	C	E
B8XA41	SBS_SOLHA	reviewed	Santalene and bergamotene synthase, chloroplastic ((+)-alpha-santalene synthase ((2Z,6Z)-farnesyl diphosphate cyclizing)) (EC 4.2.3.50) ((+)-endo-beta-bergamotene synthase ((2Z,6Z)-farnesyl diphosphate cyclizing)) (EC 4.2.3.53) ((-)-endo-alpha-bergamotene synthase ((2Z,6Z)-farnesyl diphosphate cyclizing)) (EC 4.2.3.54)	santal	SBS	Solanum habrochaites (Wild tomato) (Lycopersicon hirsutum)	Solanum	habrochaites	Solhab	777	Terpene synthase family, Tpse subfamily	Tpse subfamily	cellular organisms, Eukaryota, Viridiplantae, Streptophyta, Streptophytina, Embryophyta, Tracheophyta, Euphyllophyta, Spermatophyta, Magnoliopsida, Mesangiospermae, eudicotyledons, Gunneridae, Pentapetalae, asterids, lamiids, Solanales, Solanaceae, Solanoideae, Solaneae, Solanum, Lycopersicon, Solanum habrochaites (Wild tomato) (Lycopersicon hirsutum)	sp|B8XA41|SBS_SOLHA Santalene and bergamotene synthase, chloroplastic OS=Solanum habrochaites OX=62890 GN=SBS PE=1 SV=1	Solhab_santal_B8XA41	Solhab_santal_B8XA41	VFLT	V	F	L	T
B9RHP7	TPS11_RICCO	reviewed	Probable terpene synthase 11 (RcSeTPS11) (EC 4.2.3.-)	terpen	TPS11 RCOM_1764780	Ricinus communis (Castor bean)	Ricinus	communis	Riccom	572	Terpene synthase family		cellular organisms, Eukaryota, Viridiplantae, Streptophyta, Streptophytina, Embryophyta, Tracheophyta, Euphyllophyta, Spermatophyta, Magnoliopsida, Mesangiospermae, eudicotyledons, Gunneridae, Pentapetalae, rosids, fabids, Malpighiales, Euphorbiaceae, Acalyphoideae, Acalypheae, Ricinus, Ricinus communis (Castor bean)	sp|B9RHP7|TPS11_RICCO Probable terpene synthase 11 OS=Ricinus communis OX=3988 GN=TPS11 PE=3 SV=1	Riccom_terpen_B9RHP7	Riccom_terpen_B9RHP7	IGLC	I	G	L	C
B9RHX7	TPS4_RICCO	reviewed	Probable terpene synthase 4 (RcSeTPS4) (EC 4.2.3.-)	terpen	TPS4 RCOM_1574410	Ricinus communis (Castor bean)	Ricinus	communis	Riccom	563	Terpene synthase family		cellular organisms, Eukaryota, Viridiplantae, Streptophyta, Streptophytina, Embryophyta, Tracheophyta, Euphyllophyta, Spermatophyta, Magnoliopsida, Mesangiospermae, eudicotyledons, Gunneridae, Pentapetalae, rosids, fabids, Malpighiales, Euphorbiaceae, Acalyphoideae, Acalypheae, Ricinus, Ricinus communis (Castor bean)	sp|B9RHX7|TPS4_RICCO Probable terpene synthase 4 OS=Ricinus communis OX=3988 GN=TPS4 PE=3 SV=1	Riccom_terpen_B9RHX7	Riccom_terpen_B9RHX7	VSLS	V	S	L	S
B9RI00	TPS6_RICCO	reviewed	Probable terpene synthase 6 (RcSeTPS6) (EC 4.2.3.-)	terpen	TPS6 RCOM_1574750	Ricinus communis (Castor bean)	Ricinus	communis	Riccom	555	Terpene synthase family		cellular organisms, Eukaryota, Viridiplantae, Streptophyta, Streptophytina, Embryophyta, Tracheophyta, Euphyllophyta, Spermatophyta, Magnoliopsida, Mesangiospermae, eudicotyledons, Gunneridae, Pentapetalae, rosids, fabids, Malpighiales, Euphorbiaceae, Acalyphoideae, Acalypheae, Ricinus, Ricinus communis (Castor bean)	sp|B9RI00|TPS6_RICCO Probable terpene synthase 6 OS=Ricinus communis OX=3988 GN=TPS6 PE=3 SV=1	Riccom_terpen_B9RI00	Riccom_terpen_B9RI00	TSCS	T	S	C	S
B9RPM3	TPS9_RICCO	reviewed	Probable terpene synthase 9 (RcSeTPS9) (EC 4.2.3.-)	terpen	TPS9 RCOM_1545320	Ricinus communis (Castor bean)	Ricinus	communis	Riccom	584	Terpene synthase family		cellular organisms, Eukaryota, Viridiplantae, Streptophyta, Streptophytina, Embryophyta, Tracheophyta, Euphyllophyta, Spermatophyta, Magnoliopsida, Mesangiospermae, eudicotyledons, Gunneridae, Pentapetalae, rosids, fabids, Malpighiales, Euphorbiaceae, Acalyphoideae, Acalypheae, Ricinus, Ricinus communis (Castor bean)	sp|B9RPM3|TPS9_RICCO Probable terpene synthase 9 OS=Ricinus communis OX=3988 GN=TPS9 PE=3 SV=1	Riccom_terpen_B9RPM3	Riccom_terpen_B9RPM3	IVVK	I	V	V	K
B9RXW0	TPS7_RICCO	reviewed	Alpha-farnesene synthase (EC 4.2.3.46) ((E,E)-alpha-farnesene synthase) (Terpene synthase 7) (RcSeTPS7)	afarne	TPS7 RCOM_0906600	Ricinus communis (Castor bean)	Ricinus	communis	Riccom	564	Terpene synthase family		cellular organisms, Eukaryota, Viridiplantae, Streptophyta, Streptophytina, Embryophyta, Tracheophyta, Euphyllophyta, Spermatophyta, Magnoliopsida, Mesangiospermae, eudicotyledons, Gunneridae, Pentapetalae, rosids, fabids, Malpighiales, Euphorbiaceae, Acalyphoideae, Acalypheae, Ricinus, Ricinus communis (Castor bean)	sp|B9RXW0|TPS7_RICCO Alpha-farnesene synthase OS=Ricinus communis OX=3988 GN=TPS7 PE=1 SV=2	Riccom_afarne_B9RXW0	Riccom_afarne_B9RXW0	VSIS	V	S	I	S
B9RXW4	TPS13_RICCO	reviewed	Probable terpene synthase 13 (RcSeTPS13) (EC 4.2.3.-)	terpen	TPS13 RCOM_0906740	Ricinus communis (Castor bean)	Ricinus	communis	Riccom	572	Terpene synthase family		cellular organisms, Eukaryota, Viridiplantae, Streptophyta, Streptophytina, Embryophyta, Tracheophyta, Euphyllophyta, Spermatophyta, Magnoliopsida, Mesangiospermae, eudicotyledons, Gunneridae, Pentapetalae, rosids, fabids, Malpighiales, Euphorbiaceae, Acalyphoideae, Acalypheae, Ricinus, Ricinus communis (Castor bean)	sp|B9RXW4|TPS13_RICCO Probable terpene synthase 13 OS=Ricinus communis OX=3988 GN=TPS13 PE=3 SV=1	Riccom_terpen_B9RXW4	Riccom_terpen_B9RXW4	ISLS	I	S	L	S
B9S1N2	TPS8_RICCO	reviewed	Probable terpene synthase 8 (RcSeTPS8) (EC 4.2.3.-)	terpen	TPS8 RCOM_0866620	Ricinus communis (Castor bean)	Ricinus	communis	Riccom	551	Terpene synthase family		cellular organisms, Eukaryota, Viridiplantae, Streptophyta, Streptophytina, Embryophyta, Tracheophyta, Euphyllophyta, Spermatophyta, Magnoliopsida, Mesangiospermae, eudicotyledons, Gunneridae, Pentapetalae, rosids, fabids, Malpighiales, Euphorbiaceae, Acalyphoideae, Acalypheae, Ricinus, Ricinus communis (Castor bean)	sp|B9S1N2|TPS8_RICCO Probable terpene synthase 8 OS=Ricinus communis OX=3988 GN=TPS8 PE=3 SV=1	Riccom_terpen_B9S1N2	Riccom_terpen_B9S1N2	TTAS	T	T	A	S
B9S9Z3	TPS1_RICCO	reviewed	Alpha-copaene synthase (EC 4.2.3.133) ((+)-delta-cadinene synthase) (EC 4.2.3.13) (Terpene synthase 1) (RcSeTPS1)	acopae	TPS1 RCOM_0179780	Ricinus communis (Castor bean)	Ricinus	communis	Riccom	558	Terpene synthase family		cellular organisms, Eukaryota, Viridiplantae, Streptophyta, Streptophytina, Embryophyta, Tracheophyta, Euphyllophyta, Spermatophyta, Magnoliopsida, Mesangiospermae, eudicotyledons, Gunneridae, Pentapetalae, rosids, fabids, Malpighiales, Euphorbiaceae, Acalyphoideae, Acalypheae, Ricinus, Ricinus communis (Castor bean)	sp|B9S9Z3|TPS1_RICCO Alpha-copaene synthase OS=Ricinus communis OX=3988 GN=TPS1 PE=1 SV=1	Riccom_acopae_B9S9Z3	Riccom_acopae_B9S9Z3	ITCS	I	T	C	S
B9SBU9	TPS5_RICCO	reviewed	Terpene synthase 5 (RcSeTPS5) (EC 4.2.3.-)	terpen	TPS5 RCOM_1044790	Ricinus communis (Castor bean)	Ricinus	communis	Riccom	552	Terpene synthase family		cellular organisms, Eukaryota, Viridiplantae, Streptophyta, Streptophytina, Embryophyta, Tracheophyta, Euphyllophyta, Spermatophyta, Magnoliopsida, Mesangiospermae, eudicotyledons, Gunneridae, Pentapetalae, rosids, fabids, Malpighiales, Euphorbiaceae, Acalyphoideae, Acalypheae, Ricinus, Ricinus communis (Castor bean)	sp|B9SBU9|TPS5_RICCO Terpene synthase 5 OS=Ricinus communis OX=3988 GN=TPS5 PE=2 SV=2	Riccom_terpen_B9SBU9	Riccom_terpen_B9SBU9	LSGS	L	S	G	S
B9SBV6	TPS3_RICCO	reviewed	Probable terpene synthase 3 (RcSeTPS3) (EC 4.2.3.-)	terpen	TPS3 RCOM_1045160	Ricinus communis (Castor bean)	Ricinus	communis	Riccom	547	Terpene synthase family		cellular organisms, Eukaryota, Viridiplantae, Streptophyta, Streptophytina, Embryophyta, Tracheophyta, Euphyllophyta, Spermatophyta, Magnoliopsida, Mesangiospermae, eudicotyledons, Gunneridae, Pentapetalae, rosids, fabids, Malpighiales, Euphorbiaceae, Acalyphoideae, Acalypheae, Ricinus, Ricinus communis (Castor bean)	sp|B9SBV6|TPS3_RICCO Probable terpene synthase 3 OS=Ricinus communis OX=3988 GN=TPS3 PE=3 SV=1	Riccom_terpen_B9SBV6	Riccom_terpen_B9SBV6	VSAS	V	S	A	S
B9SCB6	TPS2_RICCO	reviewed	Probable terpene synthase 2 (RcSeTPS2) (EC 4.2.3.-)	terpen	TPS2 RCOM_0890850	Ricinus communis (Castor bean)	Ricinus	communis	Riccom	550	Terpene synthase family		cellular organisms, Eukaryota, Viridiplantae, Streptophyta, Streptophytina, Embryophyta, Tracheophyta, Euphyllophyta, Spermatophyta, Magnoliopsida, Mesangiospermae, eudicotyledons, Gunneridae, Pentapetalae, rosids, fabids, Malpighiales, Euphorbiaceae, Acalyphoideae, Acalypheae, Ricinus, Ricinus communis (Castor bean)	sp|B9SCB6|TPS2_RICCO Probable terpene synthase 2 OS=Ricinus communis OX=3988 GN=TPS2 PE=3 SV=1	Riccom_terpen_B9SCB6	Riccom_terpen_B9SCB6	ICCS	I	C	C	S
B9T536	TPS10_RICCO	reviewed	Terpene synthase 10 (RcSeTPS10) (EC 4.2.3.-)	terpen	TPS10 RCOM_0766900	Ricinus communis (Castor bean)	Ricinus	communis	Riccom	551	Terpene synthase family		cellular organisms, Eukaryota, Viridiplantae, Streptophyta, Streptophytina, Embryophyta, Tracheophyta, Euphyllophyta, Spermatophyta, Magnoliopsida, Mesangiospermae, eudicotyledons, Gunneridae, Pentapetalae, rosids, fabids, Malpighiales, Euphorbiaceae, Acalyphoideae, Acalypheae, Ricinus, Ricinus communis (Castor bean)	sp|B9T536|TPS10_RICCO Terpene synthase 10 OS=Ricinus communis OX=3988 GN=TPS10 PE=2 SV=1	Riccom_terpen_B9T536	Riccom_terpen_B9T536	NILK	N	I	L	K
B9T825	TPS12_RICCO	reviewed	Probable terpene synthase 12 (RcSeTPS12) (EC 4.2.3.-)	terpen	TPS12 RCOM_0058130	Ricinus communis (Castor bean)	Ricinus	communis	Riccom	587	Terpene synthase family		cellular organisms, Eukaryota, Viridiplantae, Streptophyta, Streptophytina, Embryophyta, Tracheophyta, Euphyllophyta, Spermatophyta, Magnoliopsida, Mesangiospermae, eudicotyledons, Gunneridae, Pentapetalae, rosids, fabids, Malpighiales, Euphorbiaceae, Acalyphoideae, Acalypheae, Ricinus, Ricinus communis (Castor bean)	sp|B9T825|TPS12_RICCO Probable terpene synthase 12 OS=Ricinus communis OX=3988 GN=TPS12 PE=3 SV=1	Riccom_terpen_B9T825	Riccom_terpen_B9T825	TAFN	T	A	F	N
C1K5M3	PHS1_SOLLC	reviewed	Beta-phellandrene synthase (neryl-diphosphate-cyclizing), chloroplastic (EC 4.2.3.51)	bphell	PHS1	Solanum lycopersicum (Tomato) (Lycopersicon esculentum)	Solanum	lycopersicum	Sollyc	778	Terpene synthase family, Tpse subfamily	Tpse subfamily	cellular organisms, Eukaryota, Viridiplantae, Streptophyta, Streptophytina, Embryophyta, Tracheophyta, Euphyllophyta, Spermatophyta, Magnoliopsida, Mesangiospermae, eudicotyledons, Gunneridae, Pentapetalae, asterids, lamiids, Solanales, Solanaceae, Solanoideae, Solaneae, Solanum, Lycopersicon, Solanum lycopersicum (Tomato) (Lycopersicon esculentum)	sp|C1K5M3|PHS1_SOLLC Beta-phellandrene synthase (neryl-diphosphate-cyclizing), chloroplastic OS=Solanum lycopersicum OX=4081 GN=PHS1 PE=1 SV=1	Sollyc_bphell_C1K5M3	Sollyc_bphell_C1K5M3	VFMN	V	F	M	N
C5YHH7	TPS1_SORBI	reviewed	Zingiberene synthase (SbTPS1) (EC 4.2.3.65)	zingib	TPS1 Sb07g004470	Sorghum bicolor (Sorghum) (Sorghum vulgare)	Sorghum	bicolor	Sorbic	541	Terpene synthase family		cellular organisms, Eukaryota, Viridiplantae, Streptophyta, Streptophytina, Embryophyta, Tracheophyta, Euphyllophyta, Spermatophyta, Magnoliopsida, Mesangiospermae, Liliopsida, Petrosaviidae, commelinids, Poales, Poaceae, PACMAD clade, Panicoideae, Andropogonodae, Andropogoneae, Sorghinae, Sorghum, Sorghum bicolor (Sorghum) (Sorghum vulgare)	sp|C5YHH7|TPS1_SORBI Zingiberene synthase OS=Sorghum bicolor OX=4558 GN=TPS1 PE=1 SV=2	Sorbic_zingib_C5YHH7	Sorbic_zingib_C5YHH7	TVVS	T	V	V	S
C5YHI2	TPS2_SORBI	reviewed	Beta-sesquiphellandrene synthase (SbTPS2) (EC 4.2.3.123)	bsesqu	TPS2 Sb07g004485	Sorghum bicolor (Sorghum) (Sorghum vulgare)	Sorghum	bicolor	Sorbic	545	Terpene synthase family		cellular organisms, Eukaryota, Viridiplantae, Streptophyta, Streptophytina, Embryophyta, Tracheophyta, Euphyllophyta, Spermatophyta, Magnoliopsida, Mesangiospermae, Liliopsida, Petrosaviidae, commelinids, Poales, Poaceae, PACMAD clade, Panicoideae, Andropogonodae, Andropogoneae, Sorghinae, Sorghum, Sorghum bicolor (Sorghum) (Sorghum vulgare)	sp|C5YHI2|TPS2_SORBI Beta-sesquiphellandrene synthase OS=Sorghum bicolor OX=4558 GN=TPS2 PE=1 SV=2	Sorbic_bsesqu_C5YHI2	Sorbic_bsesqu_C5YHI2	TVVS	T	V	V	S
C7E5V7	FARS_ZEAMM	reviewed	(E)-beta-farnesene synthase (EC 4.2.3.47) (Terpene synthase 10)	bfarne		Zea mays subsp. mexicana (Mexican teosinte)	Zea	mays	Zeamay	534	Terpene synthase family		cellular organisms, Eukaryota, Viridiplantae, Streptophyta, Streptophytina, Embryophyta, Tracheophyta, Euphyllophyta, Spermatophyta, Magnoliopsida, Mesangiospermae, Liliopsida, Petrosaviidae, commelinids, Poales, Poaceae, PACMAD clade, Panicoideae, Andropogonodae, Andropogoneae, Tripsacinae, Zea, Zea mays (Maize), Zea mays subsp. mexicana (Mexican teosinte)	sp|C7E5V7|FARS_ZEAMM (E)-beta-farnesene synthase OS=Zea mays subsp. mexicana OX=4579 PE=1 SV=1	Zeamay_bfarne_C7E5V7	Zeamay_bfarne_C7E5V7	TVAS	T	V	A	S
C7E5V8	FARS_ZEAMH	reviewed	(E)-beta-farnesene synthase (EC 4.2.3.47) (Terpene synthase 10)	bfarne		Zea mays subsp. huehuetenangensis (San Antonio Huista teosinte)	Zea	mays	Zeamay	533	Terpene synthase family		cellular organisms, Eukaryota, Viridiplantae, Streptophyta, Streptophytina, Embryophyta, Tracheophyta, Euphyllophyta, Spermatophyta, Magnoliopsida, Mesangiospermae, Liliopsida, Petrosaviidae, commelinids, Poales, Poaceae, PACMAD clade, Panicoideae, Andropogonodae, Andropogoneae, Tripsacinae, Zea, Zea mays (Maize), Zea mays subsp. huehuetenangensis (San Antonio Huista teosinte)	sp|C7E5V8|FARS_ZEAMH (E)-beta-farnesene synthase OS=Zea mays subsp. huehuetenangensis OX=112001 PE=1 SV=1	Zeamay_bfarne_C7E5V8	Zeamay_bfarne_C7E5V8	TVAS	T	V	A	S
C7E5V9	FARS_ZEADI	reviewed	(E)-beta-farnesene synthase (EC 4.2.3.47) (Terpene synthase 10)	bfarne		Zea diploperennis (Diploperennial teosinte)	Zea	diploperennis	Zeadip	533	Terpene synthase family		cellular organisms, Eukaryota, Viridiplantae, Streptophyta, Streptophytina, Embryophyta, Tracheophyta, Euphyllophyta, Spermatophyta, Magnoliopsida, Mesangiospermae, Liliopsida, Petrosaviidae, commelinids, Poales, Poaceae, PACMAD clade, Panicoideae, Andropogonodae, Andropogoneae, Tripsacinae, Zea, Zea diploperennis (Diploperennial teosinte)	sp|C7E5V9|FARS_ZEADI (E)-beta-farnesene synthase OS=Zea diploperennis OX=4576 PE=1 SV=1	Zeadip_bfarne_C7E5V9	Zeadip_bfarne_C7E5V9	TVAS	T	V	A	S
C7E5W0	FARS_ZEAPE	reviewed	(E)-beta-farnesene synthase (EC 4.2.3.47) (Terpene synthase 10)	bfarne		Zea perennis (Perennial teosinte) (Euchlaena perennis)	Zea	perennis	Zeaper	533	Terpene synthase family		cellular organisms, Eukaryota, Viridiplantae, Streptophyta, Streptophytina, Embryophyta, Tracheophyta, Euphyllophyta, Spermatophyta, Magnoliopsida, Mesangiospermae, Liliopsida, Petrosaviidae, commelinids, Poales, Poaceae, PACMAD clade, Panicoideae, Andropogonodae, Andropogoneae, Tripsacinae, Zea, Zea perennis (Perennial teosinte) (Euchlaena perennis)	sp|C7E5W0|FARS_ZEAPE (E)-beta-farnesene synthase OS=Zea perennis OX=4580 PE=1 SV=1	Zeaper_bfarne_C7E5W0	Zeaper_bfarne_C7E5W0	TVAS	T	V	A	S
C8XPS0	KSL1_SALMI	reviewed	Miltiradiene synthase KSL1, chloroplastic (EC 4.2.3.131) (Kaurene synthase-like 1) (SmKSL) (SmKSL1)	miltir	KSL1	Salvia miltiorrhiza (Chinese sage)	Salvia	miltiorrhiza	Salmil	595	Terpene synthase family		cellular organisms, Eukaryota, Viridiplantae, Streptophyta, Streptophytina, Embryophyta, Tracheophyta, Euphyllophyta, Spermatophyta, Magnoliopsida, Mesangiospermae, eudicotyledons, Gunneridae, Pentapetalae, asterids, lamiids, Lamiales, Lamiaceae, Nepetoideae, Mentheae, Salvia (sages), Salvia incertae sedis, Salvia miltiorrhiza (Chinese sage)	sp|C8XPS0|KSL1_SALMI Miltiradiene synthase KSL1, chloroplastic OS=Salvia miltiorrhiza OX=226208 GN=KSL1 PE=1 SV=1	Salmil_miltir_C8XPS0	Salmil_miltir_C8XPS0	IIDN	I	I	D	N
D0VMR6	DGUS1_AQUCR	reviewed	Delta-guaiene synthase 1 (EC 4.2.3.87) (EC 4.2.3.93)	dguaie	C2	Aquilaria crassna (Eagle wood)	Aquilaria	crassna	Aqucra	547	Terpene synthase family		cellular organisms, Eukaryota, Viridiplantae, Streptophyta, Streptophytina, Embryophyta, Tracheophyta, Euphyllophyta, Spermatophyta, Magnoliopsida, Mesangiospermae, eudicotyledons, Gunneridae, Pentapetalae, rosids, malvids, Malvales, Thymelaeaceae, Aquilaria, Aquilaria crassna (Eagle wood)	sp|D0VMR6|DGUS1_AQUCR Delta-guaiene synthase 1 OS=Aquilaria crassna OX=223751 GN=C2 PE=1 SV=1	Aqucra_dguaie_D0VMR6	Aqucra_dguaie_D0VMR6	IGAS	I	G	A	S
D0VMR7	DGUS2_AQUCR	reviewed	Delta-guaiene synthase 2 (EC 4.2.3.87) (EC 4.2.3.93)	dguaie	C3	Aquilaria crassna (Eagle wood)	Aquilaria	crassna	Aqucra	547	Terpene synthase family		cellular organisms, Eukaryota, Viridiplantae, Streptophyta, Streptophytina, Embryophyta, Tracheophyta, Euphyllophyta, Spermatophyta, Magnoliopsida, Mesangiospermae, eudicotyledons, Gunneridae, Pentapetalae, rosids, malvids, Malvales, Thymelaeaceae, Aquilaria, Aquilaria crassna (Eagle wood)	sp|D0VMR7|DGUS2_AQUCR Delta-guaiene synthase 2 OS=Aquilaria crassna OX=223751 GN=C3 PE=1 SV=1	Aqucra_dguaie_D0VMR7	Aqucra_dguaie_D0VMR7	VGAS	V	G	A	S
D0VMR8	DGUS3_AQUCR	reviewed	Delta-guaiene synthase 3 (EC 4.2.3.87) (EC 4.2.3.93)	dguaie	C4	Aquilaria crassna (Eagle wood)	Aquilaria	crassna	Aqucra	547	Terpene synthase family		cellular organisms, Eukaryota, Viridiplantae, Streptophyta, Streptophytina, Embryophyta, Tracheophyta, Euphyllophyta, Spermatophyta, Magnoliopsida, Mesangiospermae, eudicotyledons, Gunneridae, Pentapetalae, rosids, malvids, Malvales, Thymelaeaceae, Aquilaria, Aquilaria crassna (Eagle wood)	sp|D0VMR8|DGUS3_AQUCR Delta-guaiene synthase 3 OS=Aquilaria crassna OX=223751 GN=C4 PE=1 SV=1	Aqucra_dguaie_D0VMR8	Aqucra_dguaie_D0VMR8	IGAS	I	G	A	S
D2YZP9	BISS_ZINOF	reviewed	(S)-beta-bisabolene synthase (EC 4.2.3.55) (Terpene synthase 1) (ZoTPS1)	bbisab	TPS1	Zingiber officinale (Ginger) (Amomum zingiber)	Zingiber	officinale	Zinoff	550	Terpene synthase family, Tpsa subfamily	Tpsa subfamily	cellular organisms, Eukaryota, Viridiplantae, Streptophyta, Streptophytina, Embryophyta, Tracheophyta, Euphyllophyta, Spermatophyta, Magnoliopsida, Mesangiospermae, Liliopsida, Petrosaviidae, commelinids, Zingiberales, Zingiberaceae, Zingiber, Zingiber officinale (Ginger) (Amomum zingiber)	sp|D2YZP9|BISS_ZINOF (S)-beta-bisabolene synthase OS=Zingiber officinale OX=94328 GN=TPS1 PE=1 SV=1	Zinoff_bbisab_D2YZP9	Zinoff_bbisab_D2YZP9	LVIS	L	V	I	S
E2E2N7	BCGS_ORIVU	reviewed	Bicyclogermacrene synthase (Ovtps4) (EC 4.2.3.100)	bicycl	TPS4	Origanum vulgare (Wild marjoram)	Origanum	vulgare	Orivul	555	Terpene synthase family		cellular organisms, Eukaryota, Viridiplantae, Streptophyta, Streptophytina, Embryophyta, Tracheophyta, Euphyllophyta, Spermatophyta, Magnoliopsida, Mesangiospermae, eudicotyledons, Gunneridae, Pentapetalae, asterids, lamiids, Lamiales, Lamiaceae, Nepetoideae, Mentheae, Origanum (marjorams), Origanum vulgare (Wild marjoram)	sp|E2E2N7|BCGS_ORIVU Bicyclogermacrene synthase OS=Origanum vulgare OX=39352 GN=TPS4 PE=1 SV=1	Orivul_bicycl_E2E2N7	Orivul_bicycl_E2E2N7	ICCS	I	C	C	S
E2E2P0	GTPS_ORIVU	reviewed	Gamma-terpinene synthase, chloroplastic (Ovtps2) (EC 4.2.3.114) (Alpha-terpinene synthase) (EC 4.2.3.115)	gterpi	TPS2	Origanum vulgare (Wild marjoram)	Origanum	vulgare	Orivul	594	Terpene synthase family		cellular organisms, Eukaryota, Viridiplantae, Streptophyta, Streptophytina, Embryophyta, Tracheophyta, Euphyllophyta, Spermatophyta, Magnoliopsida, Mesangiospermae, eudicotyledons, Gunneridae, Pentapetalae, asterids, lamiids, Lamiales, Lamiaceae, Nepetoideae, Mentheae, Origanum (marjorams), Origanum vulgare (Wild marjoram)	sp|E2E2P0|GTPS_ORIVU Gamma-terpinene synthase, chloroplastic OS=Origanum vulgare OX=39352 GN=TPS2 PE=1 SV=1	Orivul_gterpi_E2E2P0	Orivul_gterpi_E2E2P0	IILK	I	I	L	K
E2IHE0	CLDS_CISCR	reviewed	Copal-8-ol diphosphate hydratase, chloroplastic (EC 4.2.1.133) (Copal-8-ol diphosphate synthase) (CcCLS)	copalo	CLS	Cistus creticus subsp. creticus (Rock rose)	Cistus	creticus	Ciscre	808	Terpene synthase family		cellular organisms, Eukaryota, Viridiplantae, Streptophyta, Streptophytina, Embryophyta, Tracheophyta, Euphyllophyta, Spermatophyta, Magnoliopsida, Mesangiospermae, eudicotyledons, Gunneridae, Pentapetalae, rosids, malvids, Malvales, Cistaceae, Cistus, Cistus creticus, Cistus creticus subsp. creticus (Rock rose)	sp|E2IHE0|CLDS_CISCR Copal-8-ol diphosphate hydratase, chloroplastic OS=Cistus creticus subsp. creticus OX=483148 GN=CLS PE=1 SV=1	Ciscre_copalo_E2IHE0	Ciscre_copalo_E2IHE0	AKC-	A	K	C	-
E3W202	SASY_SANAL	reviewed	Santalene synthase (SaSSy) (EC 4.2.3.81) (EC 4.2.3.82) (EC 4.2.3.83) (Alpha-santalene synthase) (Beta-santalene synthase) (Exo-alpha-bergamotene synthase)	santal		Santalum album (White sandalwood)	Santalum	album	Sanalb	569	Terpene synthase family, Tpsb subfamily	Tpsb subfamily	cellular organisms, Eukaryota, Viridiplantae, Streptophyta, Streptophytina, Embryophyta, Tracheophyta, Euphyllophyta, Spermatophyta, Magnoliopsida, Mesangiospermae, eudicotyledons, Gunneridae, Pentapetalae, Santalales, Santalaceae, Santalum (sandalwoods), Santalum album (White sandalwood)	sp|E3W202|SASY_SANAL Santalene synthase OS=Santalum album OX=35974 PE=1 SV=1	Sanalb_santal_E3W202	Sanalb_santal_E3W202	GISK	G	I	S	K
E3W203	SAUSY_SANAS	reviewed	Santalene synthase (SauSSy) (EC 4.2.3.81) (EC 4.2.3.82) (EC 4.2.3.83) (Alpha-santalene synthase) (Beta-santalene synthase) (Exo-alpha-bergamotene synthase)	santal		Santalum austrocaledonicum (Sandalwood)	Santalum	austrocaledonicum	Sanaus	569	Terpene synthase family, Tpsb subfamily	Tpsb subfamily	cellular organisms, Eukaryota, Viridiplantae, Streptophyta, Streptophytina, Embryophyta, Tracheophyta, Euphyllophyta, Spermatophyta, Magnoliopsida, Mesangiospermae, eudicotyledons, Gunneridae, Pentapetalae, Santalales, Santalaceae, Santalum (sandalwoods), Santalum austrocaledonicum (Sandalwood)	sp|E3W203|SAUSY_SANAS Santalene synthase OS=Santalum austrocaledonicum OX=293154 PE=1 SV=1	Sanaus_santal_E3W203	Sanaus_santal_E3W203	GISK	G	I	S	K
E3W204	SPISY_SANSP	reviewed	Santalene synthase (SspiSSy) (EC 4.2.3.81) (EC 4.2.3.82) (EC 4.2.3.83) (Alpha-santalene synthase) (Beta-santalene synthase) (Exo-alpha-bergamotene synthase)	santal		Santalum spicatum (Australian sandalwood)	Santalum	spicatum	Sanspi	569	Terpene synthase family, Tpsb subfamily	Tpsb subfamily	cellular organisms, Eukaryota, Viridiplantae, Streptophyta, Streptophytina, Embryophyta, Tracheophyta, Euphyllophyta, Spermatophyta, Magnoliopsida, Mesangiospermae, eudicotyledons, Gunneridae, Pentapetalae, Santalales, Santalaceae, Santalum (sandalwoods), Santalum spicatum (Australian sandalwood)	sp|E3W204|SPISY_SANSP Santalene synthase OS=Santalum spicatum OX=453088 PE=1 SV=1	Sanspi_santal_E3W204	Sanspi_santal_E3W204	GISK	G	I	S	K
E3W205	SAUBS_SANAS	reviewed	Beta-bisabolene synthase (SauBS) (EC 4.2.3.-)	bbisab		Santalum austrocaledonicum (Sandalwood)	Santalum	austrocaledonicum	Sanaus	576	Terpene synthase family, Tpsb subfamily	Tpsb subfamily	cellular organisms, Eukaryota, Viridiplantae, Streptophyta, Streptophytina, Embryophyta, Tracheophyta, Euphyllophyta, Spermatophyta, Magnoliopsida, Mesangiospermae, eudicotyledons, Gunneridae, Pentapetalae, Santalales, Santalaceae, Santalum (sandalwoods), Santalum austrocaledonicum (Sandalwood)	sp|E3W205|SAUBS_SANAS Beta-bisabolene synthase OS=Santalum austrocaledonicum OX=293154 PE=2 SV=2	Sanaus_bbisab_E3W205	Sanaus_bbisab_E3W205	AINK	A	I	N	K
E3W206	SPIBS_SANSP	reviewed	Alpha-bisabolol synthase (SspiBS) (EC 4.2.3.-)	abisab		Santalum spicatum (Australian sandalwood)	Santalum	spicatum	Sanspi	576	Terpene synthase family, Tpsb subfamily	Tpsb subfamily	cellular organisms, Eukaryota, Viridiplantae, Streptophyta, Streptophytina, Embryophyta, Tracheophyta, Euphyllophyta, Spermatophyta, Magnoliopsida, Mesangiospermae, eudicotyledons, Gunneridae, Pentapetalae, Santalales, Santalaceae, Santalum (sandalwoods), Santalum spicatum (Australian sandalwood)	sp|E3W206|SPIBS_SANSP Alpha-bisabolol synthase OS=Santalum spicatum OX=453088 PE=2 SV=1	Sanspi_abisab_E3W206	Sanspi_abisab_E3W206	GINK	G	I	N	K
E3W207	SAUSS_SANAS	reviewed	Sesquiterpene synthase (SauSesquiTPS) (EC 4.2.3.-)	sesqui		Santalum austrocaledonicum (Sandalwood)	Santalum	austrocaledonicum	Sanaus	559	Terpene synthase family, Tpsa subfamily	Tpsa subfamily	cellular organisms, Eukaryota, Viridiplantae, Streptophyta, Streptophytina, Embryophyta, Tracheophyta, Euphyllophyta, Spermatophyta, Magnoliopsida, Mesangiospermae, eudicotyledons, Gunneridae, Pentapetalae, Santalales, Santalaceae, Santalum (sandalwoods), Santalum austrocaledonicum (Sandalwood)	sp|E3W207|SAUSS_SANAS Sesquiterpene synthase OS=Santalum austrocaledonicum OX=293154 PE=2 SV=1	Sanaus_sesqui_E3W207	Sanaus_sesqui_E3W207	FSCS	F	S	C	S
E3W208	SPISS_SANSP	reviewed	Sesquiterpene synthase (SspiSesquiTPS) (EC 4.2.3.-)	sesqui		Santalum spicatum (Australian sandalwood)	Santalum	spicatum	Sanspi	562	Terpene synthase family, Tpsa subfamily	Tpsa subfamily	cellular organisms, Eukaryota, Viridiplantae, Streptophyta, Streptophytina, Embryophyta, Tracheophyta, Euphyllophyta, Spermatophyta, Magnoliopsida, Mesangiospermae, eudicotyledons, Gunneridae, Pentapetalae, Santalales, Santalaceae, Santalum (sandalwoods), Santalum spicatum (Australian sandalwood)	sp|E3W208|SPISS_SANSP Sesquiterpene synthase OS=Santalum spicatum OX=453088 PE=2 SV=1	Sanspi_sesqui_E3W208	Sanspi_sesqui_E3W208	FAGS	F	A	G	S
F6M8H4	SAST_SANAL	reviewed	Probable sesquiterpene synthase (SaSTPS) (EC 4.2.3.-)	sesqui	SesquiTPS1	Santalum album (White sandalwood)	Santalum	album	Sanalb	559	Terpene synthase family, Tpsa subfamily	Tpsa subfamily	cellular organisms, Eukaryota, Viridiplantae, Streptophyta, Streptophytina, Embryophyta, Tracheophyta, Euphyllophyta, Spermatophyta, Magnoliopsida, Mesangiospermae, eudicotyledons, Gunneridae, Pentapetalae, Santalales, Santalaceae, Santalum (sandalwoods), Santalum album (White sandalwood)	sp|F6M8H4|SAST_SANAL Probable sesquiterpene synthase OS=Santalum album OX=35974 GN=SesquiTPS1 PE=3 SV=1	Sanalb_sesqui_F6M8H4	Sanalb_sesqui_F6M8H4	FSGS	F	S	G	S
F6M8H5	SAUST_SANAS	reviewed	Probable sesquiterpene synthase (SauSTPS) (EC 4.2.3.-)	sesqui	SesquiTPS	Santalum austrocaledonicum (Sandalwood)	Santalum	austrocaledonicum	Sanaus	562	Terpene synthase family, Tpsa subfamily	Tpsa subfamily	cellular organisms, Eukaryota, Viridiplantae, Streptophyta, Streptophytina, Embryophyta, Tracheophyta, Euphyllophyta, Spermatophyta, Magnoliopsida, Mesangiospermae, eudicotyledons, Gunneridae, Pentapetalae, Santalales, Santalaceae, Santalum (sandalwoods), Santalum austrocaledonicum (Sandalwood)	sp|F6M8H5|SAUST_SANAS Probable sesquiterpene synthase OS=Santalum austrocaledonicum OX=293154 GN=SesquiTPS PE=3 SV=1	Sanaus_sesqui_F6M8H5	Sanaus_sesqui_F6M8H5	FSGS	F	S	G	S
F6M8H6	SPIST_SANSP	reviewed	Probable sesquiterpene synthase (SspiSTPS) (EC 4.2.3.-)	sesqui	SesquiTPS	Santalum spicatum (Australian sandalwood)	Santalum	spicatum	Sanspi	562	Terpene synthase family, Tpsa subfamily	Tpsa subfamily	cellular organisms, Eukaryota, Viridiplantae, Streptophyta, Streptophytina, Embryophyta, Tracheophyta, Euphyllophyta, Spermatophyta, Magnoliopsida, Mesangiospermae, eudicotyledons, Gunneridae, Pentapetalae, Santalales, Santalaceae, Santalum (sandalwoods), Santalum spicatum (Australian sandalwood)	sp|F6M8H6|SPIST_SANSP Probable sesquiterpene synthase OS=Santalum spicatum OX=453088 GN=SesquiTPS PE=3 SV=1	Sanspi_sesqui_F6M8H6	Sanspi_sesqui_F6M8H6	FACS	F	A	C	S
F6M8H7	SMST_SANMU	reviewed	Probable sesquiterpene synthase (SmSTPS) (EC 4.2.3.-)	sesqui	STPS	Santalum murrayanum (Bitter quandong)	Santalum	murrayanum	Sanmur	562	Terpene synthase family, Tpsa subfamily	Tpsa subfamily	cellular organisms, Eukaryota, Viridiplantae, Streptophyta, Streptophytina, Embryophyta, Tracheophyta, Euphyllophyta, Spermatophyta, Magnoliopsida, Mesangiospermae, eudicotyledons, Gunneridae, Pentapetalae, Santalales, Santalaceae, Santalum (sandalwoods), Santalum murrayanum (Bitter quandong)	sp|F6M8H7|SMST_SANMU Probable sesquiterpene synthase OS=Santalum murrayanum OX=453085 GN=STPS PE=3 SV=1	Sanmur_sesqui_F6M8H7	Sanmur_sesqui_F6M8H7	FSGS	F	S	G	S
F6M8H8	SMSY_SANMU	reviewed	Probable santalene synthase (SmSSY) (EC 4.2.3.-)	santal	SSY	Santalum murrayanum (Bitter quandong)	Santalum	murrayanum	Sanmur	569	Terpene synthase family, Tpsb subfamily	Tpsb subfamily	cellular organisms, Eukaryota, Viridiplantae, Streptophyta, Streptophytina, Embryophyta, Tracheophyta, Euphyllophyta, Spermatophyta, Magnoliopsida, Mesangiospermae, eudicotyledons, Gunneridae, Pentapetalae, Santalales, Santalaceae, Santalum (sandalwoods), Santalum murrayanum (Bitter quandong)	sp|F6M8H8|SMSY_SANMU Probable santalene synthase OS=Santalum murrayanum OX=453085 GN=SSY PE=3 SV=1	Sanmur_santal_F6M8H8	Sanmur_santal_F6M8H8	GISK	G	I	S	K
F6M8I0	MTPS2_SANAL	reviewed	Monoterpene synthase (SaMonoTPS1) (EC 4.2.3.-)	monote	MonoTPS1	Santalum album (White sandalwood)	Santalum	album	Sanalb	576	Terpene synthase family, Tpsb subfamily	Tpsb subfamily	cellular organisms, Eukaryota, Viridiplantae, Streptophyta, Streptophytina, Embryophyta, Tracheophyta, Euphyllophyta, Spermatophyta, Magnoliopsida, Mesangiospermae, eudicotyledons, Gunneridae, Pentapetalae, Santalales, Santalaceae, Santalum (sandalwoods), Santalum album (White sandalwood)	sp|F6M8I0|MTPS2_SANAL Monoterpene synthase OS=Santalum album OX=35974 GN=MonoTPS1 PE=3 SV=1	Sanalb_monote_F6M8I0	Sanalb_monote_F6M8I0	AINK	A	I	N	K
F8UL80	GAS_TANPA	reviewed	Germacrene A synthase (TpGAS) (EC 4.2.3.23)	germaa	GAS	Tanacetum parthenium (Feverfew) (Matricaria parthenium)	Tanacetum	parthenium	Tanpar	559	Terpene synthase family		cellular organisms, Eukaryota, Viridiplantae, Streptophyta, Streptophytina, Embryophyta, Tracheophyta, Euphyllophyta, Spermatophyta, Magnoliopsida, Mesangiospermae, eudicotyledons, Gunneridae, Pentapetalae, asterids, campanulids, Asterales, Asteraceae, Asteroideae, Anthemideae, Anthemidinae, Tanacetum, Tanacetum parthenium (Feverfew) (Matricaria parthenium)	sp|F8UL80|GAS_TANPA Germacrene A synthase OS=Tanacetum parthenium OX=127999 GN=GAS PE=1 SV=1	Tanpar_germaa_F8UL80	Tanpar_germaa_F8UL80	TSST	T	S	S	T
F8UL81	CARS_TANPA	reviewed	E-beta-caryophyllene synthase (TpCarS) (EC 4.2.3.57)	bcaryo	CarS	Tanacetum parthenium (Feverfew) (Matricaria parthenium)	Tanacetum	parthenium	Tanpar	548	Terpene synthase family		cellular organisms, Eukaryota, Viridiplantae, Streptophyta, Streptophytina, Embryophyta, Tracheophyta, Euphyllophyta, Spermatophyta, Magnoliopsida, Mesangiospermae, eudicotyledons, Gunneridae, Pentapetalae, asterids, campanulids, Asterales, Asteraceae, Asteroideae, Anthemideae, Anthemidinae, Tanacetum, Tanacetum parthenium (Feverfew) (Matricaria parthenium)	sp|F8UL81|CARS_TANPA E-beta-caryophyllene synthase OS=Tanacetum parthenium OX=127999 GN=CarS PE=1 SV=1	Tanpar_bcaryo_F8UL81	Tanpar_bcaryo_F8UL81	ISAS	I	S	A	S
G1JUH1	TPS3_SOLLC	reviewed	(-)-camphene/tricyclene synthase, chloroplastic (SlTPS3) (EC 4.2.3.105) (EC 4.2.3.117) ((4S)-limonene synthase) (EC 4.2.3.16) (Myrcene synthase) (EC 4.2.3.15)	camphe	TPS3	Solanum lycopersicum (Tomato) (Lycopersicon esculentum)	Solanum	lycopersicum	Sollyc	607	Terpene synthase family, Tpsb subfamily	Tpsb subfamily	cellular organisms, Eukaryota, Viridiplantae, Streptophyta, Streptophytina, Embryophyta, Tracheophyta, Euphyllophyta, Spermatophyta, Magnoliopsida, Mesangiospermae, eudicotyledons, Gunneridae, Pentapetalae, asterids, lamiids, Solanales, Solanaceae, Solanoideae, Solaneae, Solanum, Lycopersicon, Solanum lycopersicum (Tomato) (Lycopersicon esculentum)	sp|G1JUH1|TPS3_SOLLC (-)-camphene/tricyclene synthase, chloroplastic OS=Solanum lycopersicum OX=4081 GN=TPS3 PE=1 SV=1	Sollyc_camphe_G1JUH1	Sollyc_camphe_G1JUH1	TVIK	T	V	I	K
G3CCC0	CLDS_TOBAC	reviewed	Copal-8-ol diphosphate hydratase, chloroplastic (EC 4.2.1.133) (8-hydroxy-copalyl diphosphate synthase)	copalo	CPS2	Nicotiana tabacum (Common tobacco)	Nicotiana	tabacum	Nictab	802	Terpene synthase family		cellular organisms, Eukaryota, Viridiplantae, Streptophyta, Streptophytina, Embryophyta, Tracheophyta, Euphyllophyta, Spermatophyta, Magnoliopsida, Mesangiospermae, eudicotyledons, Gunneridae, Pentapetalae, asterids, lamiids, Solanales, Solanaceae, Nicotianoideae, Nicotianeae, Nicotiana, Nicotiana tabacum (Common tobacco)	sp|G3CCC0|CLDS_TOBAC Copal-8-ol diphosphate hydratase, chloroplastic OS=Nicotiana tabacum OX=4097 GN=CPS2 PE=1 SV=1	Nictab_copalo_G3CCC0	Nictab_copalo_G3CCC0	RQC-	R	Q	C	-
G3CCC1	CABS_TOBAC	reviewed	Cis-abienol synthase, chloroplastic (NtABS) (EC 4.2.3.140)	abieno	ABS	Nicotiana tabacum (Common tobacco)	Nicotiana	tabacum	Nictab	792	Terpene synthase family		cellular organisms, Eukaryota, Viridiplantae, Streptophyta, Streptophytina, Embryophyta, Tracheophyta, Euphyllophyta, Spermatophyta, Magnoliopsida, Mesangiospermae, eudicotyledons, Gunneridae, Pentapetalae, asterids, lamiids, Solanales, Solanaceae, Nicotianoideae, Nicotianeae, Nicotiana, Nicotiana tabacum (Common tobacco)	sp|G3CCC1|CABS_TOBAC Cis-abienol synthase, chloroplastic OS=Nicotiana tabacum OX=4097 GN=ABS PE=1 SV=1	Nictab_abieno_G3CCC1	Nictab_abieno_G3CCC1	AIAN	A	I	A	N
G5CV45	TPS32_SOLLC	reviewed	Viridiflorene synthase (EC 4.2.3.88) (Terpene synthase 32) (SlTPS32) (EC 4.2.3.-)	viridi	TPS32 Solyc01g101180	Solanum lycopersicum (Tomato) (Lycopersicon esculentum)	Solanum	lycopersicum	Sollyc	548	Terpene synthase family, Tpsa subfamily	Tpsa subfamily	cellular organisms, Eukaryota, Viridiplantae, Streptophyta, Streptophytina, Embryophyta, Tracheophyta, Euphyllophyta, Spermatophyta, Magnoliopsida, Mesangiospermae, eudicotyledons, Gunneridae, Pentapetalae, asterids, lamiids, Solanales, Solanaceae, Solanoideae, Solaneae, Solanum, Lycopersicon, Solanum lycopersicum (Tomato) (Lycopersicon esculentum)	sp|G5CV45|TPS32_SOLLC Viridiflorene synthase OS=Solanum lycopersicum OX=4081 GN=TPS32 PE=1 SV=1	Sollyc_viridi_G5CV45	Sollyc_viridi_G5CV45	ISCT	I	S	C	T
G5CV46	TPS31_SOLLC	reviewed	Viridiflorene synthase (SlTPS31) (EC 4.2.3.88)	viridi	TPS31	Solanum lycopersicum (Tomato) (Lycopersicon esculentum)	Solanum	lycopersicum	Sollyc	555	Terpene synthase family, Tpsa subfamily	Tpsa subfamily	cellular organisms, Eukaryota, Viridiplantae, Streptophyta, Streptophytina, Embryophyta, Tracheophyta, Euphyllophyta, Spermatophyta, Magnoliopsida, Mesangiospermae, eudicotyledons, Gunneridae, Pentapetalae, asterids, lamiids, Solanales, Solanaceae, Solanoideae, Solaneae, Solanum, Lycopersicon, Solanum lycopersicum (Tomato) (Lycopersicon esculentum)	sp|G5CV46|TPS31_SOLLC Viridiflorene synthase OS=Solanum lycopersicum OX=4081 GN=TPS31 PE=1 SV=1	Sollyc_viridi_G5CV46	Sollyc_viridi_G5CV46	ISCT	I	S	C	T
G8GJ94	SCLS_SALSC	reviewed	Sclareol synthase, chloroplastic (ScSCS) (SsSS) (EC 4.2.3.141) (Diterpene synthase 1132) (SsTps1132)	sclare	SCS SS Tps1132	Salvia sclarea (Clary sage)	Salvia	sclarea	Salscl	575	Terpene synthase family		cellular organisms, Eukaryota, Viridiplantae, Streptophyta, Streptophytina, Embryophyta, Tracheophyta, Euphyllophyta, Spermatophyta, Magnoliopsida, Mesangiospermae, eudicotyledons, Gunneridae, Pentapetalae, asterids, lamiids, Lamiales, Lamiaceae, Nepetoideae, Mentheae, Salvia (sages), Salvia incertae sedis, Salvia sclarea (Clary sage)	sp|G8GJ94|SCLS_SALSC Sclareol synthase, chloroplastic OS=Salvia sclarea OX=38869 GN=SCS PE=1 SV=1	Salscl_sclare_G8GJ94	Salscl_sclare_G8GJ94	SNGK	S	N	G	K
G8GJ95	CLDS3_SALSC	reviewed	Copal-8-ol diphosphate hydratase TPSSA3, chloroplastic (8-hydroxycopalyl diphosphate synthase) (EC 4.2.1.133) (13-labden-8,15-diol pyrophosphate synthase TPSSA3) (SsLPS) (Diterpene synthase 1, chloroplastic) (SscTPS1) (Diterpene synthase Sa3) (SsTpsSa3)	copalo	LPS TPS1 TPSSA3	Salvia sclarea (Clary sage)	Salvia	sclarea	Salscl	785	Terpene synthase family		cellular organisms, Eukaryota, Viridiplantae, Streptophyta, Streptophytina, Embryophyta, Tracheophyta, Euphyllophyta, Spermatophyta, Magnoliopsida, Mesangiospermae, eudicotyledons, Gunneridae, Pentapetalae, asterids, lamiids, Lamiales, Lamiaceae, Nepetoideae, Mentheae, Salvia (sages), Salvia incertae sedis, Salvia sclarea (Clary sage)	sp|G8GJ95|CLDS3_SALSC Copal-8-ol diphosphate hydratase TPSSA3, chloroplastic OS=Salvia sclarea OX=38869 GN=LPS PE=1 SV=1	Salscl_copalo_G8GJ95	Salscl_copalo_G8GJ95	RGC-	R	G	C	-
G8GJ96	CLDS9_SALSC	reviewed	Copal-8-ol diphosphate hydratase TPSSA9, chloroplastic (EC 4.2.1.133) (13-labden-8,15-diol pyrophosphate synthase TPSSA9) (SsLPS) (Diterpene synthase Sa9) (SsTpsSa9) (Labd-13-en-8-ol diphosphate synthase) (SsLPPS)	copalo	LPS LPPS TPSSA9	Salvia sclarea (Clary sage)	Salvia	sclarea	Salscl	784	Terpene synthase family		cellular organisms, Eukaryota, Viridiplantae, Streptophyta, Streptophytina, Embryophyta, Tracheophyta, Euphyllophyta, Spermatophyta, Magnoliopsida, Mesangiospermae, eudicotyledons, Gunneridae, Pentapetalae, asterids, lamiids, Lamiales, Lamiaceae, Nepetoideae, Mentheae, Salvia (sages), Salvia incertae sedis, Salvia sclarea (Clary sage)	sp|G8GJ96|CLDS9_SALSC Copal-8-ol diphosphate hydratase TPSSA9, chloroplastic OS=Salvia sclarea OX=38869 GN=LPS PE=1 SV=1	Salscl_copalo_G8GJ96	Salscl_copalo_G8GJ96	RGC-	R	G	C	-
H6VLG5	KSL2_SALMI	reviewed	Ent-13-epi-manoyl oxide synthase KSL2, chloroplastic (EC 4.2.3.186) (Kaurene synthase-like 2) (SmKSL2)	manoyl	KSL2	Salvia miltiorrhiza (Chinese sage)	Salvia	miltiorrhiza	Salmil	811	Terpene synthase family		cellular organisms, Eukaryota, Viridiplantae, Streptophyta, Streptophytina, Embryophyta, Tracheophyta, Euphyllophyta, Spermatophyta, Magnoliopsida, Mesangiospermae, eudicotyledons, Gunneridae, Pentapetalae, asterids, lamiids, Lamiales, Lamiaceae, Nepetoideae, Mentheae, Salvia (sages), Salvia incertae sedis, Salvia miltiorrhiza (Chinese sage)	sp|H6VLG5|KSL2_SALMI Ent-13-epi-manoyl oxide synthase KSL2, chloroplastic OS=Salvia miltiorrhiza OX=226208 GN=KSL2 PE=1 SV=2	Salmil_manoyl_H6VLG5	Salmil_manoyl_H6VLG5	GFGN	G	F	G	N
I6QPS5	TPS5_MATCR	reviewed	(-)-germacrene D synthase (EC 4.2.3.75) (Terpene synthase 5)	germac		Matricaria chamomilla var. recutita (German chamomile) (Chamomilla recutita)	Matricaria	chamomilla	Matcha	549	Terpene synthase family, Tpsa subfamily	Tpsa subfamily	cellular organisms, Eukaryota, Viridiplantae, Streptophyta, Streptophytina, Embryophyta, Tracheophyta, Euphyllophyta, Spermatophyta, Magnoliopsida, Mesangiospermae, eudicotyledons, Gunneridae, Pentapetalae, asterids, campanulids, Asterales, Asteraceae, Asteroideae, Anthemideae, Matricariinae, Matricaria, Matricaria chamomilla, Matricaria chamomilla var. recutita (German chamomile) (Chamomilla rec…	sp|I6QPS5|TPS5_MATCR (-)-germacrene D synthase OS=Matricaria chamomilla var. recutita OX=127986 PE=1 SV=1	Matcha_germac_I6QPS5	Matcha_germac_I6QPS5	FSCS	F	S	C	S
I6QSN0	TPS3_MATCR	reviewed	Germacrene-A synthase (EC 4.2.3.23) (Terpene synthase 3)	germaa		Matricaria chamomilla var. recutita (German chamomile) (Chamomilla recutita)	Matricaria	chamomilla	Matcha	563	Terpene synthase family, Tpsa subfamily	Tpsa subfamily	cellular organisms, Eukaryota, Viridiplantae, Streptophyta, Streptophytina, Embryophyta, Tracheophyta, Euphyllophyta, Spermatophyta, Magnoliopsida, Mesangiospermae, eudicotyledons, Gunneridae, Pentapetalae, asterids, campanulids, Asterales, Asteraceae, Asteroideae, Anthemideae, Matricariinae, Matricaria, Matricaria chamomilla, Matricaria chamomilla var. recutita (German chamomile) (Chamomilla rec…	sp|I6QSN0|TPS3_MATCR Germacrene-A synthase OS=Matricaria chamomilla var. recutita OX=127986 PE=1 SV=1	Matcha_germaa_I6QSN0	Matcha_germaa_I6QSN0	TSST	T	S	S	T
I6R4V5	TPS2_MATCR	reviewed	Alpha-isocomene synthase (EC 4.2.3.136) (Terpene synthase 2)	aisoco		Matricaria chamomilla var. recutita (German chamomile) (Chamomilla recutita)	Matricaria	chamomilla	Matcha	546	Terpene synthase family, Tpsa subfamily	Tpsa subfamily	cellular organisms, Eukaryota, Viridiplantae, Streptophyta, Streptophytina, Embryophyta, Tracheophyta, Euphyllophyta, Spermatophyta, Magnoliopsida, Mesangiospermae, eudicotyledons, Gunneridae, Pentapetalae, asterids, campanulids, Asterales, Asteraceae, Asteroideae, Anthemideae, Matricariinae, Matricaria, Matricaria chamomilla, Matricaria chamomilla var. recutita (German chamomile) (Chamomilla rec…	sp|I6R4V5|TPS2_MATCR Alpha-isocomene synthase OS=Matricaria chamomilla var. recutita OX=127986 PE=1 SV=1	Matcha_aisoco_I6R4V5	Matcha_aisoco_I6R4V5	FSCS	F	S	C	S
I6RAQ6	TPS1_MATCR	reviewed	(-)-beta-caryophyllene synthase (EC 4.2.3.57) (Terpene synthase 1)	bcaryo		Matricaria chamomilla var. recutita (German chamomile) (Chamomilla recutita)	Matricaria	chamomilla	Matcha	547	Terpene synthase family, Tpsa subfamily	Tpsa subfamily	cellular organisms, Eukaryota, Viridiplantae, Streptophyta, Streptophytina, Embryophyta, Tracheophyta, Euphyllophyta, Spermatophyta, Magnoliopsida, Mesangiospermae, eudicotyledons, Gunneridae, Pentapetalae, asterids, campanulids, Asterales, Asteraceae, Asteroideae, Anthemideae, Matricariinae, Matricaria, Matricaria chamomilla, Matricaria chamomilla var. recutita (German chamomile) (Chamomilla rec…	sp|I6RAQ6|TPS1_MATCR (-)-beta-caryophyllene synthase OS=Matricaria chamomilla var. recutita OX=127986 PE=1 SV=1	Matcha_bcaryo_I6RAQ6	Matcha_bcaryo_I6RAQ6	ISAS	I	S	A	S
I6RE61	TPS4_MATCR	reviewed	(E)-beta-ocimene synthase, chloroplastic (EC 4.2.3.106) (Terpene synthase 4)	bocime		Matricaria chamomilla var. recutita (German chamomile) (Chamomilla recutita)	Matricaria	chamomilla	Matcha	596	Terpene synthase family, Tpsb subfamily	Tpsb subfamily	cellular organisms, Eukaryota, Viridiplantae, Streptophyta, Streptophytina, Embryophyta, Tracheophyta, Euphyllophyta, Spermatophyta, Magnoliopsida, Mesangiospermae, eudicotyledons, Gunneridae, Pentapetalae, asterids, campanulids, Asterales, Asteraceae, Asteroideae, Anthemideae, Matricariinae, Matricaria, Matricaria chamomilla, Matricaria chamomilla var. recutita (German chamomile) (Chamomilla rec…	sp|I6RE61|TPS4_MATCR (E)-beta-ocimene synthase, chloroplastic OS=Matricaria chamomilla var. recutita OX=127986 PE=1 SV=1	Matcha_bocime_I6RE61	Matcha_bocime_I6RE61	AVFN	A	V	F	N
J7LH11	TPS8_PHYDL	reviewed	(+)-epi-alpha-bisabolol synthase (EC 4.2.3.138) (Terpene synthase 8) (LdTPS8)	abisab		Phyla dulcis (Aztec sweet herb) (Lippia dulcis)	Phyla	dulcis	Phydul	546	Terpene synthase family		cellular organisms, Eukaryota, Viridiplantae, Streptophyta, Streptophytina, Embryophyta, Tracheophyta, Euphyllophyta, Spermatophyta, Magnoliopsida, Mesangiospermae, eudicotyledons, Gunneridae, Pentapetalae, asterids, lamiids, Lamiales, Verbenaceae, Lantaneae, Phyla, Phyla dulcis (Aztec sweet herb) (Lippia dulcis)	sp|J7LH11|TPS8_PHYDL (+)-epi-alpha-bisabolol synthase OS=Phyla dulcis OX=542674 PE=1 SV=1	Phydul_abisab_J7LH11	Phydul_abisab_J7LH11	TVVK	T	V	V	K
J7LJN5	TPS6_PHYDL	reviewed	Beta-caryophyllene synthase (EC 4.2.3.-) (Terpene synthase 6) (LdTPS6)	bcaryo		Phyla dulcis (Aztec sweet herb) (Lippia dulcis)	Phyla	dulcis	Phydul	555	Terpene synthase family		cellular organisms, Eukaryota, Viridiplantae, Streptophyta, Streptophytina, Embryophyta, Tracheophyta, Euphyllophyta, Spermatophyta, Magnoliopsida, Mesangiospermae, eudicotyledons, Gunneridae, Pentapetalae, asterids, lamiids, Lamiales, Verbenaceae, Lantaneae, Phyla, Phyla dulcis (Aztec sweet herb) (Lippia dulcis)	sp|J7LJN5|TPS6_PHYDL Beta-caryophyllene synthase OS=Phyla dulcis OX=542674 PE=1 SV=1	Phydul_bcaryo_J7LJN5	Phydul_bcaryo_J7LJN5	ISAS	I	S	A	S
J7LMP2	TPS5_PHYDL	reviewed	Bicyclogermacrene synthase (EC 4.2.3.100) (Terpene synthase 5) (LdTPS5)	bicycl		Phyla dulcis (Aztec sweet herb) (Lippia dulcis)	Phyla	dulcis	Phydul	565	Terpene synthase family		cellular organisms, Eukaryota, Viridiplantae, Streptophyta, Streptophytina, Embryophyta, Tracheophyta, Euphyllophyta, Spermatophyta, Magnoliopsida, Mesangiospermae, eudicotyledons, Gunneridae, Pentapetalae, asterids, lamiids, Lamiales, Verbenaceae, Lantaneae, Phyla, Phyla dulcis (Aztec sweet herb) (Lippia dulcis)	sp|J7LMP2|TPS5_PHYDL Bicyclogermacrene synthase OS=Phyla dulcis OX=542674 PE=1 SV=1	Phydul_bicycl_J7LMP2	Phydul_bicycl_J7LMP2	QCNS	Q	C	N	S
J7LP58	TPS1_PHYDL	reviewed	Bifunctional sesquiterpene synthase 1 (Alpha-copaene synthase) (EC 4.2.3.133) (Delta-cadinene synthase) (EC 4.2.3.-) (Terpene synthase 1) (LdTPS1)	sesqui		Phyla dulcis (Aztec sweet herb) (Lippia dulcis)	Phyla	dulcis	Phydul	564	Terpene synthase family		cellular organisms, Eukaryota, Viridiplantae, Streptophyta, Streptophytina, Embryophyta, Tracheophyta, Euphyllophyta, Spermatophyta, Magnoliopsida, Mesangiospermae, eudicotyledons, Gunneridae, Pentapetalae, asterids, lamiids, Lamiales, Verbenaceae, Lantaneae, Phyla, Phyla dulcis (Aztec sweet herb) (Lippia dulcis)	sp|J7LP58|TPS1_PHYDL Bifunctional sesquiterpene synthase 1 OS=Phyla dulcis OX=542674 PE=1 SV=1	Phydul_sesqui_J7LP58	Phydul_sesqui_J7LP58	ICCS	I	C	C	S
J7LQ09	TPS7_PHYDL	reviewed	Trans-alpha-bergamotene synthase (EC 4.2.3.81) (Terpene synthase 7) (LdTPS7)	aberga		Phyla dulcis (Aztec sweet herb) (Lippia dulcis)	Phyla	dulcis	Phydul	542	Terpene synthase family		cellular organisms, Eukaryota, Viridiplantae, Streptophyta, Streptophytina, Embryophyta, Tracheophyta, Euphyllophyta, Spermatophyta, Magnoliopsida, Mesangiospermae, eudicotyledons, Gunneridae, Pentapetalae, asterids, lamiids, Lamiales, Verbenaceae, Lantaneae, Phyla, Phyla dulcis (Aztec sweet herb) (Lippia dulcis)	sp|J7LQ09|TPS7_PHYDL Trans-alpha-bergamotene synthase OS=Phyla dulcis OX=542674 PE=1 SV=1	Phydul_aberga_J7LQ09	Phydul_aberga_J7LQ09	AILK	A	I	L	K
J9R5V4	TPS2_VALOF	reviewed	Valerena-4,7(11)-diene synthase (EC 4.2.3.139) (Terpene synthase 2) (VoTPS2)	valere	TPS2	Valeriana officinalis (Valerian) (Garden heliotrope)	Valeriana	officinalis	Valoff	562	Terpene synthase family		cellular organisms, Eukaryota, Viridiplantae, Streptophyta, Streptophytina, Embryophyta, Tracheophyta, Euphyllophyta, Spermatophyta, Magnoliopsida, Mesangiospermae, eudicotyledons, Gunneridae, Pentapetalae, asterids, campanulids, Dipsacales, Caprifoliaceae, Valeriana, Valeriana officinalis (Valerian) (Garden heliotrope)	sp|J9R5V4|TPS2_VALOF Valerena-4,7(11)-diene synthase OS=Valeriana officinalis OX=19953 GN=TPS2 PE=1 SV=1	Valoff_valere_J9R5V4	Valoff_valere_J9R5V4	ICNS	I	C	N	S
J9RLZ7	TPS1_VALOF	reviewed	Germacrene C/D synthase (EC 4.2.3.60) (EC 4.2.3.75) (Terpene synthase 1) (VoTPS1)	germac	TPS1	Valeriana officinalis (Valerian) (Garden heliotrope)	Valeriana	officinalis	Valoff	563	Terpene synthase family		cellular organisms, Eukaryota, Viridiplantae, Streptophyta, Streptophytina, Embryophyta, Tracheophyta, Euphyllophyta, Spermatophyta, Magnoliopsida, Mesangiospermae, eudicotyledons, Gunneridae, Pentapetalae, asterids, campanulids, Dipsacales, Caprifoliaceae, Valeriana, Valeriana officinalis (Valerian) (Garden heliotrope)	sp|J9RLZ7|TPS1_VALOF Germacrene C/D synthase OS=Valeriana officinalis OX=19953 GN=TPS1 PE=1 SV=1	Valoff_germac_J9RLZ7	Valoff_germac_J9RLZ7	TSAS	T	S	A	S
K4IAL8	TPS3_SALSC	reviewed	Diterpene synthase 3, chloroplastic (SsdiTPS3)	diterp	TPS3	Salvia sclarea (Clary sage)	Salvia	sclarea	Salscl	774	Terpene synthase family		cellular organisms, Eukaryota, Viridiplantae, Streptophyta, Streptophytina, Embryophyta, Tracheophyta, Euphyllophyta, Spermatophyta, Magnoliopsida, Mesangiospermae, eudicotyledons, Gunneridae, Pentapetalae, asterids, lamiids, Lamiales, Lamiaceae, Nepetoideae, Mentheae, Salvia (sages), Salvia incertae sedis, Salvia sclarea (Clary sage)	sp|K4IAL8|TPS3_SALSC Diterpene synthase 3, chloroplastic OS=Salvia sclarea OX=38869 GN=TPS3 PE=2 SV=1	Salscl_diterp_K4IAL8	Salscl_diterp_K4IAL8	CFCN	C	F	C	N
K4L9M2	STS1_THAGA	reviewed	Sesquiterpene synthase 1 (EC 4.2.3.13) (D-cadinene synthase STS1)	sesqui	STS1	Thapsia garganica (Deadly carrot)	Thapsia	garganica	Thagar	561	Terpene synthase family, Tpsa subfamily	Tpsa subfamily	cellular organisms, Eukaryota, Viridiplantae, Streptophyta, Streptophytina, Embryophyta, Tracheophyta, Euphyllophyta, Spermatophyta, Magnoliopsida, Mesangiospermae, eudicotyledons, Gunneridae, Pentapetalae, asterids, campanulids, Apiales, Apiineae, Apiaceae, Apioideae, Scandiceae, Daucinae, Thapsia, Thapsia garganica (Deadly carrot)	sp|K4L9M2|STS1_THAGA Sesquiterpene synthase 1 OS=Thapsia garganica OX=79022 GN=STS1 PE=1 SV=1	Thagar_sesqui_K4L9M2	Thagar_sesqui_K4L9M2	MAIS	M	A	I	S
K4LMW2	STS2_THAGA	reviewed	Sesquiterpene synthase 2 (EC 4.2.3.143) (Kunzeaol synthase STS2)	sesqui	STS2	Thapsia garganica (Deadly carrot)	Thapsia	garganica	Thagar	561	Terpene synthase family, Tpsa subfamily	Tpsa subfamily	cellular organisms, Eukaryota, Viridiplantae, Streptophyta, Streptophytina, Embryophyta, Tracheophyta, Euphyllophyta, Spermatophyta, Magnoliopsida, Mesangiospermae, eudicotyledons, Gunneridae, Pentapetalae, asterids, campanulids, Apiales, Apiineae, Apiaceae, Apioideae, Scandiceae, Daucinae, Thapsia, Thapsia garganica (Deadly carrot)	sp|K4LMW2|STS2_THAGA Sesquiterpene synthase 2 OS=Thapsia garganica OX=79022 GN=STS2 PE=1 SV=1	Thagar_sesqui_K4LMW2	Thagar_sesqui_K4LMW2	IGCS	I	G	C	S
O04408	KSA_PEA	reviewed	Ent-copalyl diphosphate synthase, chloroplastic (Ent-CDP synthase) (EC 5.5.1.13) (Ent-copalyl diphosphate synthase) (Ent-kaurene synthase A) (KSA)	copaly		Pisum sativum (Garden pea)	Pisum	sativum	Pissat	801	Terpene synthase family		cellular organisms, Eukaryota, Viridiplantae, Streptophyta, Streptophytina, Embryophyta, Tracheophyta, Euphyllophyta, Spermatophyta, Magnoliopsida, Mesangiospermae, eudicotyledons, Gunneridae, Pentapetalae, rosids, fabids, Fabales, Fabaceae, Papilionoideae, 50 kb inversion clade, NPAAA clade, Hologalegina, IRL clade, Fabeae, Pisum, Pisum sativum (Garden pea)	sp|O04408|KSA_PEA Ent-copalyl diphosphate synthase, chloroplastic OS=Pisum sativum OX=3888 PE=2 SV=1	Pissat_copaly_O04408	Pissat_copaly_O04408	TECS	T	E	C	S
O22184	TPS05_ARATH	reviewed	Putative terpenoid synthase 5 (AtTPS05) (EC 4.2.3.-)	terpen	TPS05 At2g23230 T20D16.14	Arabidopsis thaliana (Mouse-ear cress)	Arabidopsis	thaliana	Aratha	596	Terpene synthase family, Tpsa subfamily	Tpsa subfamily	cellular organisms, Eukaryota, Viridiplantae, Streptophyta, Streptophytina, Embryophyta, Tracheophyta, Euphyllophyta, Spermatophyta, Magnoliopsida, Mesangiospermae, eudicotyledons, Gunneridae, Pentapetalae, rosids, malvids, Brassicales, Brassicaceae, Camelineae, Arabidopsis, Arabidopsis thaliana (Mouse-ear cress)	sp|O22184|TPS05_ARATH Putative terpenoid synthase 5 OS=Arabidopsis thaliana OX=3702 GN=TPS05 PE=3 SV=2	Aratha_terpen_O22184	Aratha_terpen_O22184	LVGN	L	V	G	N
O23651	TPS01_ARATH	reviewed	Terpenoid synthase 1 (AtTPS01) (EC 4.2.3.-)	terpen	TPS01 TC1 TS1 At4g15870 dl3975c FCAALL.405	Arabidopsis thaliana (Mouse-ear cress)	Arabidopsis	thaliana	Aratha	598	Terpene synthase family, Tpsa subfamily	Tpsa subfamily	cellular organisms, Eukaryota, Viridiplantae, Streptophyta, Streptophytina, Embryophyta, Tracheophyta, Euphyllophyta, Spermatophyta, Magnoliopsida, Mesangiospermae, eudicotyledons, Gunneridae, Pentapetalae, rosids, malvids, Brassicales, Brassicaceae, Camelineae, Arabidopsis, Arabidopsis thaliana (Mouse-ear cress)	sp|O23651|TPS01_ARATH Terpenoid synthase 1 OS=Arabidopsis thaliana OX=3702 GN=TPS01 PE=2 SV=1	Aratha_terpen_O23651	Aratha_terpen_O23651	NVAN	N	V	A	N
O23945	PINS_FRAVE	reviewed	(-)-alpha-pinene synthase (FvPINS) (EC 4.2.3.119)	apinen		Fragaria vesca (Woodland strawberry) (Potentilla vesca)	Fragaria	vesca	Fraves	556	Terpene synthase family, Tpsa subfamily	Tpsa subfamily	cellular organisms, Eukaryota, Viridiplantae, Streptophyta, Streptophytina, Embryophyta, Tracheophyta, Euphyllophyta, Spermatophyta, Magnoliopsida, Mesangiospermae, eudicotyledons, Gunneridae, Pentapetalae, rosids, fabids, Rosales, Rosaceae, Rosoideae, Potentilleae, Fragariinae, Fragaria, Fragaria vesca (Woodland strawberry) (Potentilla vesca)	sp|O23945|PINS_FRAVE (-)-alpha-pinene synthase OS=Fragaria vesca OX=57918 PE=1 SV=2	Fraves_apinen_O23945	Fraves_apinen_O23945	IVFS	I	V	F	S
O48935	TPSBF_MENPI	reviewed	Beta-farnesene synthase (EC 4.2.3.47)	bfarne		Mentha piperita (Peppermint) (Mentha aquatica x Mentha spicata)	Mentha	piperita	Menpip	550	Terpene synthase family		cellular organisms, Eukaryota, Viridiplantae, Streptophyta, Streptophytina, Embryophyta, Tracheophyta, Euphyllophyta, Spermatophyta, Magnoliopsida, Mesangiospermae, eudicotyledons, Gunneridae, Pentapetalae, asterids, lamiids, Lamiales, Lamiaceae, Nepetoideae, Mentheae, Mentha, Mentha piperita (Peppermint) (Mentha aquatica x Mentha spicata)	sp|O48935|TPSBF_MENPI Beta-farnesene synthase OS=Mentha piperita OX=34256 PE=1 SV=1	Menpip_bfarne_O48935	Menpip_bfarne_O48935	VSGT	V	S	G	T
O49853	DCS4_GOSAR	reviewed	(+)-delta-cadinene synthase isozyme C2 (D-cadinene synthase C2) (EC 4.2.3.13)	dcadin	CAD1-C2	Gossypium arboreum (Tree cotton) (Gossypium nanking)	Gossypium	arboreum	Gosarb	554	Terpene synthase family		cellular organisms, Eukaryota, Viridiplantae, Streptophyta, Streptophytina, Embryophyta, Tracheophyta, Euphyllophyta, Spermatophyta, Magnoliopsida, Mesangiospermae, eudicotyledons, Gunneridae, Pentapetalae, rosids, malvids, Malvales, Malvaceae, Malvoideae, Gossypium, Gossypium arboreum (Tree cotton) (Gossypium nanking)	sp|O49853|DCS4_GOSAR (+)-delta-cadinene synthase isozyme C2 OS=Gossypium arboreum OX=29729 GN=CAD1-C2 PE=2 SV=1	Gosarb_dcadin_O49853	Gosarb_dcadin_O49853	ICCS	I	C	C	S
O64961	TPSGC_SOLLC	reviewed	Germacrene C synthase (EC 4.2.3.60) (Sesquiterpene synthase 1)	germac	SSTLE1	Solanum lycopersicum (Tomato) (Lycopersicon esculentum)	Solanum	lycopersicum	Sollyc	548	Terpene synthase family, Tpsa subfamily	Tpsa subfamily	cellular organisms, Eukaryota, Viridiplantae, Streptophyta, Streptophytina, Embryophyta, Tracheophyta, Euphyllophyta, Spermatophyta, Magnoliopsida, Mesangiospermae, eudicotyledons, Gunneridae, Pentapetalae, asterids, lamiids, Solanales, Solanaceae, Solanoideae, Solaneae, Solanum, Lycopersicon, Solanum lycopersicum (Tomato) (Lycopersicon esculentum)	sp|O64961|TPSGC_SOLLC Germacrene C synthase OS=Solanum lycopersicum OX=4081 GN=SSTLE1 PE=1 SV=1	Sollyc_germac_O64961	Sollyc_germac_O64961	LAAS	L	A	A	S
O65323	5EAS_CAPAN	reviewed	5-epiaristolochene synthase (EC 4.2.3.61)	aristo	EAS PEAS	Capsicum annuum (Capsicum pepper)	Capsicum	annuum	Capann	559	Terpene synthase family		cellular organisms, Eukaryota, Viridiplantae, Streptophyta, Streptophytina, Embryophyta, Tracheophyta, Euphyllophyta, Spermatophyta, Magnoliopsida, Mesangiospermae, eudicotyledons, Gunneridae, Pentapetalae, asterids, lamiids, Solanales, Solanaceae, Solanoideae, Capsiceae, Capsicum (peppers), Capsicum annuum (Capsicum pepper)	sp|O65323|5EAS_CAPAN 5-epiaristolochene synthase OS=Capsicum annuum OX=4072 GN=EAS PE=1 SV=1	Capann_aristo_O65323	Capann_aristo_O65323	ITCT	I	T	C	T
O65434	TPS07_ARATH	reviewed	Putative terpenoid synthase 7 (AtTPS07) (EC 4.2.3.-)	terpen	TPS07 At4g20200 F1C12.120	Arabidopsis thaliana (Mouse-ear cress)	Arabidopsis	thaliana	Aratha	604	Terpene synthase family, Tpsa subfamily	Tpsa subfamily	cellular organisms, Eukaryota, Viridiplantae, Streptophyta, Streptophytina, Embryophyta, Tracheophyta, Euphyllophyta, Spermatophyta, Magnoliopsida, Mesangiospermae, eudicotyledons, Gunneridae, Pentapetalae, rosids, malvids, Brassicales, Brassicaceae, Camelineae, Arabidopsis, Arabidopsis thaliana (Mouse-ear cress)	sp|O65434|TPS07_ARATH Putative terpenoid synthase 7 OS=Arabidopsis thaliana OX=3702 GN=TPS07 PE=3 SV=2	Aratha_terpen_O65434	Aratha_terpen_O65434	FVGN	F	V	G	N
O65435	TPS08_ARATH	reviewed	Terpenoid synthase 8 (AtTPS08) (EC 4.2.3.195)	terpen	TPS08 At4g20210 F1C12.130	Arabidopsis thaliana (Mouse-ear cress)	Arabidopsis	thaliana	Aratha	600	Terpene synthase family, Tpsa subfamily	Tpsa subfamily	cellular organisms, Eukaryota, Viridiplantae, Streptophyta, Streptophytina, Embryophyta, Tracheophyta, Euphyllophyta, Spermatophyta, Magnoliopsida, Mesangiospermae, eudicotyledons, Gunneridae, Pentapetalae, rosids, malvids, Brassicales, Brassicaceae, Camelineae, Arabidopsis, Arabidopsis thaliana (Mouse-ear cress)	sp|O65435|TPS08_ARATH Terpenoid synthase 8 OS=Arabidopsis thaliana OX=3702 GN=TPS08 PE=1 SV=2	Aratha_terpen_O65435	Aratha_terpen_O65435	FVGT	F	V	G	T
O81191	SCS_SALOF	reviewed	1,8-cineole synthase, chloroplastic (SCS) (EC 4.2.3.108)	cineol		Salvia officinalis (Sage)	Salvia	officinalis	Saloff	591	Terpene synthase family		cellular organisms, Eukaryota, Viridiplantae, Streptophyta, Streptophytina, Embryophyta, Tracheophyta, Euphyllophyta, Spermatophyta, Magnoliopsida, Mesangiospermae, eudicotyledons, Gunneridae, Pentapetalae, asterids, lamiids, Lamiales, Lamiaceae, Nepetoideae, Mentheae, Salvia (sages), Salvia incertae sedis, Salvia officinalis (Sage)	sp|O81191|SCS_SALOF 1,8-cineole synthase, chloroplastic OS=Salvia officinalis OX=38868 PE=1 SV=1	Saloff_cineol_O81191	Saloff_cineol_O81191	NILK	N	I	L	K
O81192	BPPS_SALOF	reviewed	(+)-bornyl diphosphate synthase, chloroplastic (BPPS) (EC 5.5.1.8) ((+)-alpha-pinene synthase) (EC 4.2.3.121) ((+)-camphene synthase) (EC 4.2.3.116) (SBS)	bornyl		Salvia officinalis (Sage)	Salvia	officinalis	Saloff	598	Terpene synthase family		cellular organisms, Eukaryota, Viridiplantae, Streptophyta, Streptophytina, Embryophyta, Tracheophyta, Euphyllophyta, Spermatophyta, Magnoliopsida, Mesangiospermae, eudicotyledons, Gunneridae, Pentapetalae, asterids, lamiids, Lamiales, Lamiaceae, Nepetoideae, Mentheae, Salvia (sages), Salvia incertae sedis, Salvia officinalis (Sage)	sp|O81192|BPPS_SALOF (+)-bornyl diphosphate synthase, chloroplastic OS=Salvia officinalis OX=38868 PE=1 SV=1	Saloff_bornyl_O81192	Saloff_bornyl_O81192	IVLK	I	V	L	K
O81193	SSS_SALOF	reviewed	(+)-sabinene synthase, chloroplastic (SSS) (EC 4.2.3.110)	sabine		Salvia officinalis (Sage)	Salvia	officinalis	Saloff	590	Terpene synthase family		cellular organisms, Eukaryota, Viridiplantae, Streptophyta, Streptophytina, Embryophyta, Tracheophyta, Euphyllophyta, Spermatophyta, Magnoliopsida, Mesangiospermae, eudicotyledons, Gunneridae, Pentapetalae, asterids, lamiids, Lamiales, Lamiaceae, Nepetoideae, Mentheae, Salvia (sages), Salvia incertae sedis, Salvia officinalis (Sage)	sp|O81193|SSS_SALOF (+)-sabinene synthase, chloroplastic OS=Salvia officinalis OX=38868 PE=1 SV=1	Saloff_sabine_O81193	Saloff_sabine_O81193	IILK	I	I	L	K
P0CJ43	OCISB_ARATH	reviewed	(E)-beta-ocimene synthase, chloroplastic (EC 4.2.3.-) ((E,E)-alpha-farnesene synthase) (EC 4.2.3.46) (Terpenoid synthase 2) (AtTPS02)	bocime	TPS02	Arabidopsis thaliana (Mouse-ear cress)	Arabidopsis	thaliana	Aratha	589	Terpene synthase family, Tpsb subfamily	Tpsb subfamily	cellular organisms, Eukaryota, Viridiplantae, Streptophyta, Streptophytina, Embryophyta, Tracheophyta, Euphyllophyta, Spermatophyta, Magnoliopsida, Mesangiospermae, eudicotyledons, Gunneridae, Pentapetalae, rosids, malvids, Brassicales, Brassicaceae, Camelineae, Arabidopsis, Arabidopsis thaliana (Mouse-ear cress)	sp|P0CJ43|OCISB_ARATH (E)-beta-ocimene synthase, chloroplastic OS=Arabidopsis thaliana OX=3702 GN=TPS02 PE=2 SV=1	Aratha_bocime_P0CJ43	Aratha_bocime_P0CJ43	FSLK	F	S	L	K
P0CV94	NES1_FRAAN	reviewed	(3S,6E)-nerolidol synthase 1 (FaNES1) (EC 4.2.3.48)	neroli		Fragaria ananassa (Strawberry) (Fragaria chiloensis x Fragaria virginiana)	Fragaria	ananassa	Fraana	519	Terpene synthase family, Tpsg subfamily	Tpsg subfamily	cellular organisms, Eukaryota, Viridiplantae, Streptophyta, Streptophytina, Embryophyta, Tracheophyta, Euphyllophyta, Spermatophyta, Magnoliopsida, Mesangiospermae, eudicotyledons, Gunneridae, Pentapetalae, rosids, fabids, Rosales, Rosaceae, Rosoideae, Potentilleae, Fragariinae, Fragaria, Fragaria ananassa (Strawberry) (Fragaria chiloensis x Fragaria virginiana)	sp|P0CV94|NES1_FRAAN (3S,6E)-nerolidol synthase 1 OS=Fragaria ananassa OX=3747 PE=1 SV=1	Fraana_neroli_P0CV94	Fraana_neroli_P0CV94	ISLS	I	S	L	S
P0CV95	NES2_FRAAN	reviewed	(3S,6E)-nerolidol synthase 2, chloroplastic/mitochondrial (FaNES2) (EC 4.2.3.48)	neroli		Fragaria ananassa (Strawberry) (Fragaria chiloensis x Fragaria virginiana)	Fragaria	ananassa	Fraana	578	Terpene synthase family, Tpsg subfamily	Tpsg subfamily	cellular organisms, Eukaryota, Viridiplantae, Streptophyta, Streptophytina, Embryophyta, Tracheophyta, Euphyllophyta, Spermatophyta, Magnoliopsida, Mesangiospermae, eudicotyledons, Gunneridae, Pentapetalae, rosids, fabids, Rosales, Rosaceae, Rosoideae, Potentilleae, Fragariinae, Fragaria, Fragaria ananassa (Strawberry) (Fragaria chiloensis x Fragaria virginiana)	sp|P0CV95|NES2_FRAAN (3S,6E)-nerolidol synthase 2, chloroplastic/mitochondrial OS=Fragaria ananassa OX=3747 PE=1 SV=1	Fraana_neroli_P0CV95	Fraana_neroli_P0CV95	ISLS	I	S	L	S
P0CV96	NES1_FRAVE	reviewed	(3S,6E)-nerolidol synthase 1, chloroplastic (FvNES1) (EC 4.2.3.48)	neroli		Fragaria vesca (Woodland strawberry) (Potentilla vesca)	Fragaria	vesca	Fraves	580	Terpene synthase family, Tpsg subfamily	Tpsg subfamily	cellular organisms, Eukaryota, Viridiplantae, Streptophyta, Streptophytina, Embryophyta, Tracheophyta, Euphyllophyta, Spermatophyta, Magnoliopsida, Mesangiospermae, eudicotyledons, Gunneridae, Pentapetalae, rosids, fabids, Rosales, Rosaceae, Rosoideae, Potentilleae, Fragariinae, Fragaria, Fragaria vesca (Woodland strawberry) (Potentilla vesca)	sp|P0CV96|NES1_FRAVE (3S,6E)-nerolidol synthase 1, chloroplastic OS=Fragaria vesca OX=57918 PE=1 SV=1	Fraves_neroli_P0CV96	Fraves_neroli_P0CV96	ISLS	I	S	L	S
P0CV97	PINS_FRAAN	reviewed	Putative pinene synthase	pinene		Fragaria ananassa (Strawberry) (Fragaria chiloensis x Fragaria virginiana)	Fragaria	ananassa	Fraana	252	Terpene synthase family, Tpsa subfamily	Tpsa subfamily	cellular organisms, Eukaryota, Viridiplantae, Streptophyta, Streptophytina, Embryophyta, Tracheophyta, Euphyllophyta, Spermatophyta, Magnoliopsida, Mesangiospermae, eudicotyledons, Gunneridae, Pentapetalae, rosids, fabids, Rosales, Rosaceae, Rosoideae, Potentilleae, Fragariinae, Fragaria, Fragaria ananassa (Strawberry) (Fragaria chiloensis x Fragaria virginiana)	sp|P0CV97|PINS_FRAAN Putative pinene synthase OS=Fragaria ananassa OX=3747 PE=5 SV=1	Fraana_pinene_P0CV97	Fraana_pinene_P0CV97	----	-	-	-	-
P0DI76	CIN1_ARATH	reviewed	1,8-cineole synthase 1, chloroplastic (AtTPS-CIN1) (EC 4.2.3.108) (Limonene cyclase) (Terpenoid synthase 27) (AtTPS27)	cineol	TPS27 TPS-CIN1 At3g25820 K13N2.19	Arabidopsis thaliana (Mouse-ear cress)	Arabidopsis	thaliana	Aratha	600	Terpene synthase family, Tpsb subfamily	Tpsb subfamily	cellular organisms, Eukaryota, Viridiplantae, Streptophyta, Streptophytina, Embryophyta, Tracheophyta, Euphyllophyta, Spermatophyta, Magnoliopsida, Mesangiospermae, eudicotyledons, Gunneridae, Pentapetalae, rosids, malvids, Brassicales, Brassicaceae, Camelineae, Arabidopsis, Arabidopsis thaliana (Mouse-ear cress)	sp|P0DI76|CIN1_ARATH 1,8-cineole synthase 1, chloroplastic OS=Arabidopsis thaliana OX=3702 GN=TPS27 PE=1 SV=1	Aratha_cineol_P0DI76	Aratha_cineol_P0DI76	NILK	N	I	L	K
P0DI77	CIN2_ARATH	reviewed	1,8-cineole synthase 2, chloroplastic (AtTPS-CIN2) (EC 4.2.3.108) (Limonene cyclase) (Terpenoid synthase 23) (AtTPS23)	cineol	TPS23 TPS-CIN2 At3g25830 K9I22.3	Arabidopsis thaliana (Mouse-ear cress)	Arabidopsis	thaliana	Aratha	600	Terpene synthase family, Tpsb subfamily	Tpsb subfamily	cellular organisms, Eukaryota, Viridiplantae, Streptophyta, Streptophytina, Embryophyta, Tracheophyta, Euphyllophyta, Spermatophyta, Magnoliopsida, Mesangiospermae, eudicotyledons, Gunneridae, Pentapetalae, rosids, malvids, Brassicales, Brassicaceae, Camelineae, Arabidopsis, Arabidopsis thaliana (Mouse-ear cress)	sp|P0DI77|CIN2_ARATH 1,8-cineole synthase 2, chloroplastic OS=Arabidopsis thaliana OX=3702 GN=TPS23 PE=1 SV=1	Aratha_cineol_P0DI77	Aratha_cineol_P0DI77	NILK	N	I	L	K
P59287	CASS_RICCO	reviewed	Casbene synthase, chloroplastic (EC 4.2.3.8)	casben	RCOM_1574350	Ricinus communis (Castor bean)	Ricinus	communis	Riccom	601	Terpene synthase family		cellular organisms, Eukaryota, Viridiplantae, Streptophyta, Streptophytina, Embryophyta, Tracheophyta, Euphyllophyta, Spermatophyta, Magnoliopsida, Mesangiospermae, eudicotyledons, Gunneridae, Pentapetalae, rosids, fabids, Malpighiales, Euphorbiaceae, Acalyphoideae, Acalypheae, Ricinus, Ricinus communis (Castor bean)	sp|P59287|CASS_RICCO Casbene synthase, chloroplastic OS=Ricinus communis OX=3988 GN=RCOM_1574350 PE=1 SV=1	Riccom_casben_P59287	Riccom_casben_P59287	VTIS	V	T	I	S
P93665	DCS1_GOSHI	reviewed	(+)-delta-cadinene synthase (D-cadinene synthase) (EC 4.2.3.13)	dcadin	CDN1	Gossypium hirsutum (Upland cotton) (Gossypium mexicanum)	Gossypium	hirsutum	Goshir	554	Terpene synthase family		cellular organisms, Eukaryota, Viridiplantae, Streptophyta, Streptophytina, Embryophyta, Tracheophyta, Euphyllophyta, Spermatophyta, Magnoliopsida, Mesangiospermae, eudicotyledons, Gunneridae, Pentapetalae, rosids, malvids, Malvales, Malvaceae, Malvoideae, Gossypium, Gossypium hirsutum (Upland cotton) (Gossypium mexicanum)	sp|P93665|DCS1_GOSHI (+)-delta-cadinene synthase OS=Gossypium hirsutum OX=3635 GN=CDN1 PE=1 SV=1	Goshir_dcadin_P93665	Goshir_dcadin_P93665	ICCS	I	C	C	S
Q00G37	KSL7_ORYSI	reviewed	Ent-cassa-12,15-diene synthase (EC 4.2.3.28) (Diterpene cyclase 1) (OsDTC1) (Ent-kaurene synthase-like 7) (OsKSL7)	cassad	KSL7 DTC1 OsI_007594	Oryza sativa subsp. indica (Rice)	Oryza	sativa	Orysat	830	Terpene synthase family		cellular organisms, Eukaryota, Viridiplantae, Streptophyta, Streptophytina, Embryophyta, Tracheophyta, Euphyllophyta, Spermatophyta, Magnoliopsida, Mesangiospermae, Liliopsida, Petrosaviidae, commelinids, Poales, Poaceae, BOP clade, Oryzoideae, Oryzeae, Oryzinae, Oryza, Oryza sativa (Rice), Oryza sativa subsp. indica (Rice)	sp|Q00G37|KSL7_ORYSI Ent-cassa-12,15-diene synthase OS=Oryza sativa subsp. indica OX=39946 GN=KSL7 PE=2 SV=2	Orysat_cassad_Q00G37	Orysat_cassad_Q00G37	ALGN	A	L	G	N
Q0E088	KSL7_ORYSJ	reviewed	Ent-cassa-12,15-diene synthase (EC 4.2.3.28) (Diterpene cyclase 1) (OsDTC1) (Ent-kaurene synthase-like 7) (OsKSL7) (OsKS3)	cassad	KSL7 DTC1 Os02g0570400 LOC_Os02g36140 OsJ_006992 OSJNBa0008E01.23	Oryza sativa subsp. japonica (Rice)	Oryza	sativa	Orysat	829	Terpene synthase family		cellular organisms, Eukaryota, Viridiplantae, Streptophyta, Streptophytina, Embryophyta, Tracheophyta, Euphyllophyta, Spermatophyta, Magnoliopsida, Mesangiospermae, Liliopsida, Petrosaviidae, commelinids, Poales, Poaceae, BOP clade, Oryzoideae, Oryzeae, Oryzinae, Oryza, Oryza sativa (Rice), Oryza sativa subsp. japonica (Rice)	sp|Q0E088|KSL7_ORYSJ Ent-cassa-12,15-diene synthase OS=Oryza sativa subsp. japonica OX=39947 GN=KSL7 PE=2 SV=1	Orysat_cassad_Q0E088	Orysat_cassad_Q0E088	ALGN	A	L	G	N
Q0JA81	KSL2_ORYSJ	reviewed	Ent-kaurene synthase-like 2 (OsKSL2) (EC 4.2.3.-)	kauren	KSL2 Os04g0612000 LOC_Os04g52240 OSJNBa0070C17.9	Oryza sativa subsp. japonica (Rice)	Oryza	sativa	Orysat	937	Terpene synthase family		cellular organisms, Eukaryota, Viridiplantae, Streptophyta, Streptophytina, Embryophyta, Tracheophyta, Euphyllophyta, Spermatophyta, Magnoliopsida, Mesangiospermae, Liliopsida, Petrosaviidae, commelinids, Poales, Poaceae, BOP clade, Oryzoideae, Oryzeae, Oryzinae, Oryza, Oryza sativa (Rice), Oryza sativa subsp. japonica (Rice)	sp|Q0JA81|KSL2_ORYSJ Ent-kaurene synthase-like 2 OS=Oryza sativa subsp. japonica OX=39947 GN=KSL2 PE=2 SV=2	Orysat_kauren_Q0JA81	Orysat_kauren_Q0JA81	GFGN	G	F	G	N
Q0JA82	KS1_ORYSJ	reviewed	Ent-kaur-16-ene synthase, chloroplastic (EC 4.2.3.19) (Ent-kaurene synthase B) (Kaurene synthase 1) (OsKS1)	isokau	KS1 KS1A Os04g0611800 LOC_Os04g52230 OSJNBa0070C17.8	Oryza sativa subsp. japonica (Rice)	Oryza	sativa	Orysat	756	Terpene synthase family		cellular organisms, Eukaryota, Viridiplantae, Streptophyta, Streptophytina, Embryophyta, Tracheophyta, Euphyllophyta, Spermatophyta, Magnoliopsida, Mesangiospermae, Liliopsida, Petrosaviidae, commelinids, Poales, Poaceae, BOP clade, Oryzoideae, Oryzeae, Oryzinae, Oryza, Oryza sativa (Rice), Oryza sativa subsp. japonica (Rice)	sp|Q0JA82|KS1_ORYSJ Ent-kaur-16-ene synthase, chloroplastic OS=Oryza sativa subsp. japonica OX=39947 GN=KS1 PE=1 SV=1	Orysat_isokau_Q0JA82	Orysat_isokau_Q0JA82	GFGN	G	F	G	N
Q0JA83	KSL3_ORYSJ	reviewed	Ent-kaurene synthase-like 3 (OsKS3) (OsKSL3) (EC 4.2.3.-) (Ent-kaurene synthase-like 2) (OsKS2)	kauren	KSL3 KS2 Os04g0611700 LOC_Os04g52210 OSJNBa0070C17.6	Oryza sativa subsp. japonica (Rice)	Oryza	sativa	Orysat	739	Terpene synthase family		cellular organisms, Eukaryota, Viridiplantae, Streptophyta, Streptophytina, Embryophyta, Tracheophyta, Euphyllophyta, Spermatophyta, Magnoliopsida, Mesangiospermae, Liliopsida, Petrosaviidae, commelinids, Poales, Poaceae, BOP clade, Oryzoideae, Oryzeae, Oryzinae, Oryza, Oryza sativa (Rice), Oryza sativa subsp. japonica (Rice)	sp|Q0JA83|KSL3_ORYSJ Ent-kaurene synthase-like 3 OS=Oryza sativa subsp. japonica OX=39947 GN=KSL3 PE=2 SV=2	Orysat_kauren_Q0JA83	Orysat_kauren_Q0JA83	GFGN	G	F	G	N
Q0JEZ8	KSL4_ORYSJ	reviewed	9-beta-pimara-7,15-diene synthase, chloroplastic (EC 4.2.3.35) (Ent-kaurene synthase-like 4) (OsKS4) (OsKSL4) (OsDTS2) (Syn-pimara-7,15-diene synthase)	bpimar	KSL4 DTS2 KS4 Os04g0179700 LOC_Os04g10060 OsJ_013413 OSJNBa0052P16.14	Oryza sativa subsp. japonica (Rice)	Oryza	sativa	Orysat	842	Terpene synthase family		cellular organisms, Eukaryota, Viridiplantae, Streptophyta, Streptophytina, Embryophyta, Tracheophyta, Euphyllophyta, Spermatophyta, Magnoliopsida, Mesangiospermae, Liliopsida, Petrosaviidae, commelinids, Poales, Poaceae, BOP clade, Oryzoideae, Oryzeae, Oryzinae, Oryza, Oryza sativa (Rice), Oryza sativa subsp. japonica (Rice)	sp|Q0JEZ8|KSL4_ORYSJ 9-beta-pimara-7,15-diene synthase, chloroplastic OS=Oryza sativa subsp. japonica OX=39947 GN=KSL4 PE=1 SV=1	Orysat_bpimar_Q0JEZ8	Orysat_bpimar_Q0JEZ8	IFGN	I	F	G	N
Q0JF02	CPS4_ORYSJ	reviewed	Syn-copalyl diphosphate synthase, chloroplastic (OsCPSsyn) (Syn-CPP synthase) (EC 5.5.1.14) (OsCPS4) (OsCyc1)	copaly	CPS4 CYC1 Os04g0178300 LOC_Os04g09900 OSJNBa0096F01.12	Oryza sativa subsp. japonica (Rice)	Oryza	sativa	Orysat	767	Terpene synthase family		cellular organisms, Eukaryota, Viridiplantae, Streptophyta, Streptophytina, Embryophyta, Tracheophyta, Euphyllophyta, Spermatophyta, Magnoliopsida, Mesangiospermae, Liliopsida, Petrosaviidae, commelinids, Poales, Poaceae, BOP clade, Oryzoideae, Oryzeae, Oryzinae, Oryza, Oryza sativa (Rice), Oryza sativa subsp. japonica (Rice)	sp|Q0JF02|CPS4_ORYSJ Syn-copalyl diphosphate synthase, chloroplastic OS=Oryza sativa subsp. japonica OX=39947 GN=CPS4 PE=1 SV=1	Orysat_copaly_Q0JF02	Orysat_copaly_Q0JF02	AGC-	A	G	C	-
Q0VHD6	TSGD1_ZINOF	reviewed	(+)-germacrene D synthase (EC 4.2.3.77)	germac		Zingiber officinale (Ginger) (Amomum zingiber)	Zingiber	officinale	Zinoff	550	Terpene synthase family, Tpsa subfamily	Tpsa subfamily	cellular organisms, Eukaryota, Viridiplantae, Streptophyta, Streptophytina, Embryophyta, Tracheophyta, Euphyllophyta, Spermatophyta, Magnoliopsida, Mesangiospermae, Liliopsida, Petrosaviidae, commelinids, Zingiberales, Zingiberaceae, Zingiber, Zingiber officinale (Ginger) (Amomum zingiber)	sp|Q0VHD6|TSGD1_ZINOF (+)-germacrene D synthase OS=Zingiber officinale OX=94328 PE=1 SV=1	Zinoff_germac_Q0VHD6	Zinoff_germac_Q0VHD6	ISGS	I	S	G	S
Q1AHB2	KSL11_ORYSI	reviewed	Stemod-13(17)-ene synthase (EC 4.2.3.34) (Ent-kaurene synthase-like 11) (OsKSL11) (Stemodene synthase)	stemod	KSL11 KS11 OsI_034856 OsI_36076	Oryza sativa subsp. indica (Rice)	Oryza	sativa	Orysat	816	Terpene synthase family		cellular organisms, Eukaryota, Viridiplantae, Streptophyta, Streptophytina, Embryophyta, Tracheophyta, Euphyllophyta, Spermatophyta, Magnoliopsida, Mesangiospermae, Liliopsida, Petrosaviidae, commelinids, Poales, Poaceae, BOP clade, Oryzoideae, Oryzeae, Oryzinae, Oryza, Oryza sativa (Rice), Oryza sativa subsp. indica (Rice)	sp|Q1AHB2|KSL11_ORYSI Stemod-13(17)-ene synthase OS=Oryza sativa subsp. indica OX=39946 GN=KSL11 PE=2 SV=1	Orysat_stemod_Q1AHB2	Orysat_stemod_Q1AHB2	CFGN	C	F	G	N
Q1EG72	TPS11_MAIZE	reviewed	(S)-beta-macrocarpene synthase (EC 5.5.1.17) (Alpha-terpinolene synthase) (EC 4.2.3.113) (Beta-bisabolene synthase) (EC 4.2.3.55) (Beta-myrcene synthase) (EC 4.2.3.15) (Limonene synthase) (EC 4.2.3.16) (Linalool synthase) (EC 4.2.3.25) (Terpene synthase 11)	bmacro	TPS11 UMI3 ZEAMMB73_Zm00001d024210	Zea mays (Maize)	Zea	mays	Zeamay	548	Terpene synthase family		cellular organisms, Eukaryota, Viridiplantae, Streptophyta, Streptophytina, Embryophyta, Tracheophyta, Euphyllophyta, Spermatophyta, Magnoliopsida, Mesangiospermae, Liliopsida, Petrosaviidae, commelinids, Poales, Poaceae, PACMAD clade, Panicoideae, Andropogonodae, Andropogoneae, Tripsacinae, Zea, Zea mays (Maize)	sp|Q1EG72|TPS11_MAIZE (S)-beta-macrocarpene synthase OS=Zea mays OX=4577 GN=TPS11 PE=1 SV=1	Zeamay_bmacro_Q1EG72	Zeamay_bmacro_Q1EG72	VIVS	V	I	V	S
Q1XBU5	TPS5_SOLLC	reviewed	(R)-linalool synthase TPS5, chloroplastic (EC 4.2.3.26) (Monoterpene synthase 1) (LeMTS1) (Terpenoid synthase 5)	linalo	TPS5 MTS1 Solyc01g105890	Solanum lycopersicum (Tomato) (Lycopersicon esculentum)	Solanum	lycopersicum	Sollyc	609	Terpene synthase family, Tpsb subfamily	Tpsb subfamily	cellular organisms, Eukaryota, Viridiplantae, Streptophyta, Streptophytina, Embryophyta, Tracheophyta, Euphyllophyta, Spermatophyta, Magnoliopsida, Mesangiospermae, eudicotyledons, Gunneridae, Pentapetalae, asterids, lamiids, Solanales, Solanaceae, Solanoideae, Solaneae, Solanum, Lycopersicon, Solanum lycopersicum (Tomato) (Lycopersicon esculentum)	sp|Q1XBU5|TPS5_SOLLC (R)-linalool synthase TPS5, chloroplastic OS=Solanum lycopersicum OX=4081 GN=TPS5 PE=1 SV=1	Sollyc_linalo_Q1XBU5	Sollyc_linalo_Q1XBU5	IIFK	I	I	F	K
Q29VN1	TPS3_MAIZE	reviewed	Probable terpene synthase 3, chloroplastic (EC 4.2.3.-)	terpen	TPS3 ZEAMMB73_Zm00001d015054	Zea mays (Maize)	Zea	mays	Zeamay	574	Terpene synthase family		cellular organisms, Eukaryota, Viridiplantae, Streptophyta, Streptophytina, Embryophyta, Tracheophyta, Euphyllophyta, Spermatophyta, Magnoliopsida, Mesangiospermae, Liliopsida, Petrosaviidae, commelinids, Poales, Poaceae, PACMAD clade, Panicoideae, Andropogonodae, Andropogoneae, Tripsacinae, Zea, Zea mays (Maize)	sp|Q29VN1|TPS3_MAIZE Probable terpene synthase 3, chloroplastic OS=Zea mays OX=4577 GN=TPS3 PE=2 SV=1	Zeamay_terpen_Q29VN1	Zeamay_terpen_Q29VN1	-SLS	-	S	L	S
Q29VN2	TPS2_MAIZE	reviewed	Terpene synthase 2, chloroplastic ((3S,6E)-nerolidol synthase) (EC 4.2.3.48) ((E,E)-geranyllinalool synthase) (EC 4.2.3.144) (S-(+)-linalool synthase) (EC 4.2.3.25)	terpen	TPS2 ZEAMMB73_Zm00001d015053	Zea mays (Maize)	Zea	mays	Zeamay	581	Terpene synthase family		cellular organisms, Eukaryota, Viridiplantae, Streptophyta, Streptophytina, Embryophyta, Tracheophyta, Euphyllophyta, Spermatophyta, Magnoliopsida, Mesangiospermae, Liliopsida, Petrosaviidae, commelinids, Poales, Poaceae, PACMAD clade, Panicoideae, Andropogonodae, Andropogoneae, Tripsacinae, Zea, Zea mays (Maize)	sp|Q29VN2|TPS2_MAIZE Terpene synthase 2, chloroplastic OS=Zea mays OX=4577 GN=TPS2 PE=1 SV=1	Zeamay_terpen_Q29VN2	Zeamay_terpen_Q29VN2	ISLS	I	S	L	S
Q29VN3	TPS8_MAIZE	reviewed	Alpha-copaene synthase (EC 4.2.3.133) ((+)-germacrene D synthase) (EC 4.2.3.77) (Beta-caryophyllene synthase) (EC 4.2.3.57) (Delta-cadinene synthase) (EC 4.2.3.-) (Terpene synthase 8)	acopae	TPS8 ZEAMMB73_Zm00001d029195	Zea mays (Maize)	Zea	mays	Zeamay	539	Terpene synthase family		cellular organisms, Eukaryota, Viridiplantae, Streptophyta, Streptophytina, Embryophyta, Tracheophyta, Euphyllophyta, Spermatophyta, Magnoliopsida, Mesangiospermae, Liliopsida, Petrosaviidae, commelinids, Poales, Poaceae, PACMAD clade, Panicoideae, Andropogonodae, Andropogoneae, Tripsacinae, Zea, Zea mays (Maize)	sp|Q29VN3|TPS8_MAIZE Alpha-copaene synthase OS=Zea mays OX=4577 GN=TPS8 PE=1 SV=1	Zeamay_acopae_Q29VN3	Zeamay_acopae_Q29VN3	IATT	I	A	T	T
Q2NM15	FARS_MAIZE	reviewed	(E)-beta-farnesene synthase (EC 4.2.3.47) ((+)-germacrene D synthase) (EC 4.2.3.77) ((E)-alpha-bergamotene synthase) (EC 4.2.3.81) (Alpha-copaene synthase) (EC 4.2.3.133) (Alpha-muurolene synthase) (EC 4.2.3.125) (Beta-bisabolene synthase) (EC 4.2.3.55) (Beta-caryophyllene synthase) (EC 4.2.3.57) (Delta-cadinene synthase) (EC 4.2.3.-) (Sesquiphellandrene synthase) (EC 4.2.3.123) (Sesquisabinene A…	bfarne	TPS10	Zea mays (Maize)	Zea	mays	Zeamay	533	Terpene synthase family		cellular organisms, Eukaryota, Viridiplantae, Streptophyta, Streptophytina, Embryophyta, Tracheophyta, Euphyllophyta, Spermatophyta, Magnoliopsida, Mesangiospermae, Liliopsida, Petrosaviidae, commelinids, Poales, Poaceae, PACMAD clade, Panicoideae, Andropogonodae, Andropogoneae, Tripsacinae, Zea, Zea mays (Maize)	sp|Q2NM15|FARS_MAIZE (E)-beta-farnesene synthase OS=Zea mays OX=4577 GN=TPS10 PE=1 SV=1	Zeamay_bfarne_Q2NM15	Zeamay_bfarne_Q2NM15	TVSS	T	V	S	S
Q2QQJ5	KSL10_ORYSJ	reviewed	Ent-sandaracopimara-8(14),15-diene synthase, chloroplastic (EC 4.2.3.29) (Ent-kaurene synthase-like 10) (OsKSL10) (Ent-sandaracopimaradiene synthase) (Labdatriene synthase) (EC 4.2.3.99)	sandar	KSL10 KS10 Os12g0491800 LOC_Os12g30824	Oryza sativa subsp. japonica (Rice)	Oryza	sativa	Orysat	815	Terpene synthase family		cellular organisms, Eukaryota, Viridiplantae, Streptophyta, Streptophytina, Embryophyta, Tracheophyta, Euphyllophyta, Spermatophyta, Magnoliopsida, Mesangiospermae, Liliopsida, Petrosaviidae, commelinids, Poales, Poaceae, BOP clade, Oryzoideae, Oryzeae, Oryzinae, Oryza, Oryza sativa (Rice), Oryza sativa subsp. japonica (Rice)	sp|Q2QQJ5|KSL10_ORYSJ Ent-sandaracopimara-8(14),15-diene synthase, chloroplastic OS=Oryza sativa subsp. japonica OX=39947 GN=KSL10 PE=1 SV=2	Orysat_sandar_Q2QQJ5	Orysat_sandar_Q2QQJ5	CGGN	C	G	G	N
Q2XSC4	LABER_LAVAN	reviewed	Exo-alpha-bergamotene synthase (LaBERS) (EC 4.2.3.81) (Trans-alpha-bergamotene synthase)	aberga		Lavandula angustifolia (Lavender)	Lavandula	angustifolia	Lavang	538	Terpene synthase family		cellular organisms, Eukaryota, Viridiplantae, Streptophyta, Streptophytina, Embryophyta, Tracheophyta, Euphyllophyta, Spermatophyta, Magnoliopsida, Mesangiospermae, eudicotyledons, Gunneridae, Pentapetalae, asterids, lamiids, Lamiales, Lamiaceae, Nepetoideae, Lavanduleae, Lavandula (lavenders), Lavandula angustifolia (Lavender)	sp|Q2XSC4|LABER_LAVAN Exo-alpha-bergamotene synthase OS=Lavandula angustifolia OX=39329 PE=1 SV=1	Lavang_aberga_Q2XSC4	Lavang_aberga_Q2XSC4	AILK	A	I	L	K
Q2XSC5	LALIN_LAVAN	reviewed	R-linalool synthase (LaLINS) (EC 4.2.3.26)	linalo		Lavandula angustifolia (Lavender)	Lavandula	angustifolia	Lavang	564	Terpene synthase family		cellular organisms, Eukaryota, Viridiplantae, Streptophyta, Streptophytina, Embryophyta, Tracheophyta, Euphyllophyta, Spermatophyta, Magnoliopsida, Mesangiospermae, eudicotyledons, Gunneridae, Pentapetalae, asterids, lamiids, Lamiales, Lamiaceae, Nepetoideae, Lavanduleae, Lavandula (lavenders), Lavandula angustifolia (Lavender)	sp|Q2XSC5|LALIN_LAVAN R-linalool synthase OS=Lavandula angustifolia OX=39329 PE=1 SV=1	Lavang_linalo_Q2XSC5	Lavang_linalo_Q2XSC5	IIVK	I	I	V	K
Q2XSC6	LALIM_LAVAN	reviewed	(R)-limonene synthase (LaLIMS) (EC 4.2.3.20)	limone		Lavandula angustifolia (Lavender)	Lavandula	angustifolia	Lavang	602	Terpene synthase family		cellular organisms, Eukaryota, Viridiplantae, Streptophyta, Streptophytina, Embryophyta, Tracheophyta, Euphyllophyta, Spermatophyta, Magnoliopsida, Mesangiospermae, eudicotyledons, Gunneridae, Pentapetalae, asterids, lamiids, Lamiales, Lamiaceae, Nepetoideae, Lavanduleae, Lavandula (lavenders), Lavandula angustifolia (Lavender)	sp|Q2XSC6|LALIM_LAVAN (R)-limonene synthase OS=Lavandula angustifolia OX=39329 PE=1 SV=1	Lavang_limone_Q2XSC6	Lavang_limone_Q2XSC6	IVLK	I	V	L	K
Q38802	KSA_ARATH	reviewed	Ent-copalyl diphosphate synthase, chloroplastic (AtCPS) (Ent-CDP synthase) (EC 5.5.1.13) (Ent-kaurene synthase A) (KSA) (Protein GA REQUIRING 1)	copaly	GA1 ABC33 CPS CPS1 TPSGA1 At4g02780 T5J8.9	Arabidopsis thaliana (Mouse-ear cress)	Arabidopsis	thaliana	Aratha	802	Terpene synthase family, Tpsc subfamily	Tpsc subfamily	cellular organisms, Eukaryota, Viridiplantae, Streptophyta, Streptophytina, Embryophyta, Tracheophyta, Euphyllophyta, Spermatophyta, Magnoliopsida, Mesangiospermae, eudicotyledons, Gunneridae, Pentapetalae, rosids, malvids, Brassicales, Brassicaceae, Camelineae, Arabidopsis, Arabidopsis thaliana (Mouse-ear cress)	sp|Q38802|KSA_ARATH Ent-copalyl diphosphate synthase, chloroplastic OS=Arabidopsis thaliana OX=3702 GN=GA1 PE=1 SV=1	Aratha_copaly_Q38802	Aratha_copaly_Q38802	SEC-	S	E	C	-
Q39548	KSB_CUCMA	reviewed	Ent-kaur-16-ene synthase, chloroplastic (EC 4.2.3.19) (Ent-kaurene synthase) (Ent-kaurene synthase B) (KSB)	kauren		Cucurbita maxima (Pumpkin) (Winter squash)	Cucurbita	maxima	Cucmax	789	Terpene synthase family		cellular organisms, Eukaryota, Viridiplantae, Streptophyta, Streptophytina, Embryophyta, Tracheophyta, Euphyllophyta, Spermatophyta, Magnoliopsida, Mesangiospermae, eudicotyledons, Gunneridae, Pentapetalae, rosids, fabids, Cucurbitales, Cucurbitaceae, Cucurbiteae, Cucurbita (marrows), Cucurbita maxima (Pumpkin) (Winter squash)	sp|Q39548|KSB_CUCMA Ent-kaur-16-ene synthase, chloroplastic OS=Cucurbita maxima OX=3661 PE=1 SV=1	Cucmax_kauren_Q39548	Cucmax_kauren_Q39548	GFGN	G	F	G	N
Q39760	DCS2_GOSAR	reviewed	(+)-delta-cadinene synthase isozyme XC14 (D-cadinene synthase XC14) (EC 4.2.3.13)	dcadin		Gossypium arboreum (Tree cotton) (Gossypium nanking)	Gossypium	arboreum	Gosarb	554	Terpene synthase family		cellular organisms, Eukaryota, Viridiplantae, Streptophyta, Streptophytina, Embryophyta, Tracheophyta, Euphyllophyta, Spermatophyta, Magnoliopsida, Mesangiospermae, eudicotyledons, Gunneridae, Pentapetalae, rosids, malvids, Malvales, Malvaceae, Malvoideae, Gossypium, Gossypium arboreum (Tree cotton) (Gossypium nanking)	sp|Q39760|DCS2_GOSAR (+)-delta-cadinene synthase isozyme XC14 OS=Gossypium arboreum OX=29729 PE=2 SV=1	Gosarb_dcadin_Q39760	Gosarb_dcadin_Q39760	ICCS	I	C	C	S
Q39761	DCS1_GOSAR	reviewed	(+)-delta-cadinene synthase isozyme XC1 (D-cadinene synthase XC1) (EC 4.2.3.13)	dcadin		Gossypium arboreum (Tree cotton) (Gossypium nanking)	Gossypium	arboreum	Gosarb	554	Terpene synthase family		cellular organisms, Eukaryota, Viridiplantae, Streptophyta, Streptophytina, Embryophyta, Tracheophyta, Euphyllophyta, Spermatophyta, Magnoliopsida, Mesangiospermae, eudicotyledons, Gunneridae, Pentapetalae, rosids, malvids, Malvales, Malvaceae, Malvoideae, Gossypium, Gossypium arboreum (Tree cotton) (Gossypium nanking)	sp|Q39761|DCS1_GOSAR (+)-delta-cadinene synthase isozyme XC1 OS=Gossypium arboreum OX=29729 PE=1 SV=1	Gosarb_dcadin_Q39761	Gosarb_dcadin_Q39761	ICCS	I	C	C	S
Q39978	VTSS1_HYOMU	reviewed	Vetispiradiene synthase 1 (HVS1) (EC 4.2.3.21)	vetisp		Hyoscyamus muticus (Egyptian henbane)	Hyoscyamus	muticus	Hyomut	555	Terpene synthase family, Tpsa subfamily	Tpsa subfamily	cellular organisms, Eukaryota, Viridiplantae, Streptophyta, Streptophytina, Embryophyta, Tracheophyta, Euphyllophyta, Spermatophyta, Magnoliopsida, Mesangiospermae, eudicotyledons, Gunneridae, Pentapetalae, asterids, lamiids, Solanales, Solanaceae, Solanoideae, Hyoscyameae, Hyoscyamus, Hyoscyamus muticus (Egyptian henbane)	sp|Q39978|VTSS1_HYOMU Vetispiradiene synthase 1 OS=Hyoscyamus muticus OX=35626 PE=1 SV=2	Hyomut_vetisp_Q39978	Hyomut_vetisp_Q39978	ISCT	I	S	C	T
Q39979	VTSS2_HYOMU	reviewed	Vetispiradiene synthase 2 (HVS2) (EC 4.2.3.21) (Fragment)	vetisp		Hyoscyamus muticus (Egyptian henbane)	Hyoscyamus	muticus	Hyomut	300	Terpene synthase family, Tpsa subfamily	Tpsa subfamily	cellular organisms, Eukaryota, Viridiplantae, Streptophyta, Streptophytina, Embryophyta, Tracheophyta, Euphyllophyta, Spermatophyta, Magnoliopsida, Mesangiospermae, eudicotyledons, Gunneridae, Pentapetalae, asterids, lamiids, Solanales, Solanaceae, Solanoideae, Hyoscyameae, Hyoscyamus, Hyoscyamus muticus (Egyptian henbane)	sp|Q39979|VTSS2_HYOMU Vetispiradiene synthase 2 (Fragment) OS=Hyoscyamus muticus OX=35626 PE=1 SV=1	Hyomut_vetisp_Q39979	Hyomut_vetisp_Q39979	ISCT	I	S	C	T
Q39980	VTSS3_HYOMU	reviewed	Vetispiradiene synthase 3 (HVS3) (EC 4.2.3.21) (Fragment)	vetisp		Hyoscyamus muticus (Egyptian henbane)	Hyoscyamus	muticus	Hyomut	350	Terpene synthase family, Tpsa subfamily	Tpsa subfamily	cellular organisms, Eukaryota, Viridiplantae, Streptophyta, Streptophytina, Embryophyta, Tracheophyta, Euphyllophyta, Spermatophyta, Magnoliopsida, Mesangiospermae, eudicotyledons, Gunneridae, Pentapetalae, asterids, lamiids, Solanales, Solanaceae, Solanoideae, Hyoscyameae, Hyoscyamus, Hyoscyamus muticus (Egyptian henbane)	sp|Q39980|VTSS3_HYOMU Vetispiradiene synthase 3 (Fragment) OS=Hyoscyamus muticus OX=35626 PE=1 SV=1	Hyomut_vetisp_Q39980	Hyomut_vetisp_Q39980	ISCT	I	S	C	T
Q40577	5EAS_TOBAC	reviewed	5-epi-aristolochene synthase (EAS) (EC 4.2.3.61)	aristo	EAS3; EAS4	Nicotiana tabacum (Common tobacco)	Nicotiana	tabacum	Nictab	548	Terpene synthase family		cellular organisms, Eukaryota, Viridiplantae, Streptophyta, Streptophytina, Embryophyta, Tracheophyta, Euphyllophyta, Spermatophyta, Magnoliopsida, Mesangiospermae, eudicotyledons, Gunneridae, Pentapetalae, asterids, lamiids, Solanales, Solanaceae, Nicotianoideae, Nicotianeae, Nicotiana, Nicotiana tabacum (Common tobacco)	sp|Q40577|5EAS_TOBAC 5-epi-aristolochene synthase OS=Nicotiana tabacum OX=4097 GN=EAS3 PE=1 SV=3	Nictab_aristo_Q40577	Nictab_aristo_Q40577	ITCT	I	T	C	T
Q41771	AN1_MAIZE	reviewed	Ent-copalyl diphosphate synthase AN1, chloroplastic (Ent-CPP synthase) (Ent-CPS) (EC 5.5.1.13) (Ent-kaurene synthase A) (Protein ANTHER EAR 1)	copaly	AN1 ZEAMMB73_Zm00001d032961	Zea mays (Maize)	Zea	mays	Zeamay	824	Terpene synthase family, Tpsc subfamily	Tpsc subfamily	cellular organisms, Eukaryota, Viridiplantae, Streptophyta, Streptophytina, Embryophyta, Tracheophyta, Euphyllophyta, Spermatophyta, Magnoliopsida, Mesangiospermae, Liliopsida, Petrosaviidae, commelinids, Poales, Poaceae, PACMAD clade, Panicoideae, Andropogonodae, Andropogoneae, Tripsacinae, Zea, Zea mays (Maize)	sp|Q41771|AN1_MAIZE Ent-copalyl diphosphate synthase AN1, chloroplastic OS=Zea mays OX=4577 GN=AN1 PE=1 SV=2	Zeamay_copaly_Q41771	Zeamay_copaly_Q41771	SRC-	S	R	C	-
Q43714	DCS3_GOSAR	reviewed	(+)-delta-cadinene synthase isozyme A (D-cadinene synthase A) (EC 4.2.3.13)	dcadin	CAD1-A	Gossypium arboreum (Tree cotton) (Gossypium nanking)	Gossypium	arboreum	Gosarb	555	Terpene synthase family		cellular organisms, Eukaryota, Viridiplantae, Streptophyta, Streptophytina, Embryophyta, Tracheophyta, Euphyllophyta, Spermatophyta, Magnoliopsida, Mesangiospermae, eudicotyledons, Gunneridae, Pentapetalae, rosids, malvids, Malvales, Malvaceae, Malvoideae, Gossypium, Gossypium arboreum (Tree cotton) (Gossypium nanking)	sp|Q43714|DCS3_GOSAR (+)-delta-cadinene synthase isozyme A OS=Gossypium arboreum OX=29729 GN=CAD1-A PE=2 SV=1	Gosarb_dcadin_Q43714	Gosarb_dcadin_Q43714	ISCS	I	S	C	S
Q49SP3	TPSPS_POGCB	reviewed	Patchoulol synthase (PatTps177) (EC 4.2.3.70) (Alpha-guaiene synthase) (EC 4.2.3.87) (Delta-guaiene synthase) (EC 4.2.3.93)	patcho		Pogostemon cablin (Patchouli) (Mentha cablin)	Pogostemon	cablin	Pogcab	552	Terpene synthase family		cellular organisms, Eukaryota, Viridiplantae, Streptophyta, Streptophytina, Embryophyta, Tracheophyta, Euphyllophyta, Spermatophyta, Magnoliopsida, Mesangiospermae, eudicotyledons, Gunneridae, Pentapetalae, asterids, lamiids, Lamiales, Lamiaceae, Lamioideae, Pogostemoneae, Pogostemon, Pogostemon cablin (Patchouli) (Mentha cablin)	sp|Q49SP3|TPSPS_POGCB Patchoulol synthase OS=Pogostemon cablin OX=28511 PE=1 SV=1	Pogcab_patcho_Q49SP3	Pogcab_patcho_Q49SP3	LCAT	L	C	A	T
Q49SP4	TPGD1_POGCB	reviewed	Germacrene D synthase 1 (EC 4.2.3.75) (PatTpsB15)	germad		Pogostemon cablin (Patchouli) (Mentha cablin)	Pogostemon	cablin	Pogcab	545	Terpene synthase family		cellular organisms, Eukaryota, Viridiplantae, Streptophyta, Streptophytina, Embryophyta, Tracheophyta, Euphyllophyta, Spermatophyta, Magnoliopsida, Mesangiospermae, eudicotyledons, Gunneridae, Pentapetalae, asterids, lamiids, Lamiales, Lamiaceae, Lamioideae, Pogostemoneae, Pogostemon, Pogostemon cablin (Patchouli) (Mentha cablin)	sp|Q49SP4|TPGD1_POGCB Germacrene D synthase 1 OS=Pogostemon cablin OX=28511 PE=1 SV=1	Pogcab_germad_Q49SP4	Pogcab_germad_Q49SP4	QAAT	Q	A	A	T
Q49SP5	TPGAS_POGCB	reviewed	Germacrene A synthase (EC 4.2.3.23) (PatTpsCF2)	germaa		Pogostemon cablin (Patchouli) (Mentha cablin)	Pogostemon	cablin	Pogcab	554	Terpene synthase family		cellular organisms, Eukaryota, Viridiplantae, Streptophyta, Streptophytina, Embryophyta, Tracheophyta, Euphyllophyta, Spermatophyta, Magnoliopsida, Mesangiospermae, eudicotyledons, Gunneridae, Pentapetalae, asterids, lamiids, Lamiales, Lamiaceae, Lamioideae, Pogostemoneae, Pogostemon, Pogostemon cablin (Patchouli) (Mentha cablin)	sp|Q49SP5|TPGAS_POGCB Germacrene A synthase OS=Pogostemon cablin OX=28511 PE=1 SV=1	Pogcab_germaa_Q49SP5	Pogcab_germaa_Q49SP5	ISTT	I	S	T	T
Q49SP6	TPGD2_POGCB	reviewed	Germacrene D synthase 2 (EC 4.2.3.75) (PatTpsBF2)	germad		Pogostemon cablin (Patchouli) (Mentha cablin)	Pogostemon	cablin	Pogcab	554	Terpene synthase family		cellular organisms, Eukaryota, Viridiplantae, Streptophyta, Streptophytina, Embryophyta, Tracheophyta, Euphyllophyta, Spermatophyta, Magnoliopsida, Mesangiospermae, eudicotyledons, Gunneridae, Pentapetalae, asterids, lamiids, Lamiales, Lamiaceae, Lamioideae, Pogostemoneae, Pogostemon, Pogostemon cablin (Patchouli) (Mentha cablin)	sp|Q49SP6|TPGD2_POGCB Germacrene D synthase 2 OS=Pogostemon cablin OX=28511 PE=1 SV=1	Pogcab_germad_Q49SP6	Pogcab_germad_Q49SP6	QAAT	Q	A	A	T
Q49SP7	TPSCS_POGCB	reviewed	Gamma-curcumene synthase (EC 4.2.3.94) (PatTpsA)	gcurcu		Pogostemon cablin (Patchouli) (Mentha cablin)	Pogostemon	cablin	Pogcab	545	Terpene synthase family		cellular organisms, Eukaryota, Viridiplantae, Streptophyta, Streptophytina, Embryophyta, Tracheophyta, Euphyllophyta, Spermatophyta, Magnoliopsida, Mesangiospermae, eudicotyledons, Gunneridae, Pentapetalae, asterids, lamiids, Lamiales, Lamiaceae, Lamioideae, Pogostemoneae, Pogostemon, Pogostemon cablin (Patchouli) (Mentha cablin)	sp|Q49SP7|TPSCS_POGCB Gamma-curcumene synthase OS=Pogostemon cablin OX=28511 PE=1 SV=1	Pogcab_gcurcu_Q49SP7	Pogcab_gcurcu_Q49SP7	ISMT	I	S	M	T
Q4KSH9	BARS_ARATH	reviewed	Alpha-barbatene synthase (AtBS) (EC 4.2.3.69) (Beta-chamigrene synthase) (EC 4.2.3.78) (Terpeneoid synthase 11) (AtTPS11) (Thujopsene synthase) (EC 4.2.3.79)	abarba	BS TPS11 At5g44630 K15C23.7	Arabidopsis thaliana (Mouse-ear cress)	Arabidopsis	thaliana	Aratha	557	Terpene synthase family, Tpsa subfamily	Tpsa subfamily	cellular organisms, Eukaryota, Viridiplantae, Streptophyta, Streptophytina, Embryophyta, Tracheophyta, Euphyllophyta, Spermatophyta, Magnoliopsida, Mesangiospermae, eudicotyledons, Gunneridae, Pentapetalae, rosids, malvids, Brassicales, Brassicaceae, Camelineae, Arabidopsis, Arabidopsis thaliana (Mouse-ear cress)	sp|Q4KSH9|BARS_ARATH Alpha-barbatene synthase OS=Arabidopsis thaliana OX=3702 GN=BS PE=1 SV=2	Aratha_abarba_Q4KSH9	Aratha_abarba_Q4KSH9	YITN	Y	I	T	N
Q4U3F6	CS_HELAN	reviewed	Alpha-copaene synthase (EC 4.2.3.133) (Alpha-humulene synthase) (EC 4.2.3.104) (Alpha-muurolene synthase) (EC 4.2.3.125) (Delta-cadinene synthase) (HaCS) (Terpene synthase 2) (HaTPS2)	acopae	CS	Helianthus annuus (Common sunflower)	Helianthus	annuus	Helann	555	Terpene synthase family		cellular organisms, Eukaryota, Viridiplantae, Streptophyta, Streptophytina, Embryophyta, Tracheophyta, Euphyllophyta, Spermatophyta, Magnoliopsida, Mesangiospermae, eudicotyledons, Gunneridae, Pentapetalae, asterids, campanulids, Asterales, Asteraceae, Asteroideae, Heliantheae alliance, Heliantheae, Helianthus, Helianthus annuus (Common sunflower)	sp|Q4U3F6|CS_HELAN Alpha-copaene synthase OS=Helianthus annuus OX=4232 GN=CS PE=1 SV=2	Helann_acopae_Q4U3F6	Helann_acopae_Q4U3F6	VSGT	V	S	G	T
Q4U3F7	GAS1_HELAN	reviewed	Germacrene A synthase 1 (EC 4.2.3.23) (Terpene synthase 1A) (HaTPS1A)	germaa	GAS1	Helianthus annuus (Common sunflower)	Helianthus	annuus	Helann	559	Terpene synthase family		cellular organisms, Eukaryota, Viridiplantae, Streptophyta, Streptophytina, Embryophyta, Tracheophyta, Euphyllophyta, Spermatophyta, Magnoliopsida, Mesangiospermae, eudicotyledons, Gunneridae, Pentapetalae, asterids, campanulids, Asterales, Asteraceae, Asteroideae, Heliantheae alliance, Heliantheae, Helianthus, Helianthus annuus (Common sunflower)	sp|Q4U3F7|GAS1_HELAN Germacrene A synthase 1 OS=Helianthus annuus OX=4232 GN=GAS1 PE=1 SV=2	Helann_germaa_Q4U3F7	Helann_germaa_Q4U3F7	TSST	T	S	S	T
Q50L36	ISPS_POPAL	reviewed	Isoprene synthase, chloroplastic (PaIspS) (EC 4.2.3.27)	isopre	ISPS	Populus alba (White poplar)	Populus	alba	Popalb	595	Terpene synthase family, Tpsb subfamily	Tpsb subfamily	cellular organisms, Eukaryota, Viridiplantae, Streptophyta, Streptophytina, Embryophyta, Tracheophyta, Euphyllophyta, Spermatophyta, Magnoliopsida, Mesangiospermae, eudicotyledons, Gunneridae, Pentapetalae, rosids, fabids, Malpighiales, Salicaceae, Saliceae, Populus (poplars), Populus alba (White poplar)	sp|Q50L36|ISPS_POPAL Isoprene synthase, chloroplastic OS=Populus alba OX=43335 GN=ISPS PE=1 SV=1	Popalb_isopre_Q50L36	Popalb_isopre_Q50L36	FSFN	F	S	F	N
Q5GJ59	TPS7_MAIZE	reviewed	Tau-cadinol synthase (EC 4.2.3.173) (Terpene synthase 7) (ZmTPS7)	cadino	TPS7 ZEAMMB73_Zm00001d032230	Zea mays (Maize)	Zea	mays	Zeamay	548	Terpene synthase family		cellular organisms, Eukaryota, Viridiplantae, Streptophyta, Streptophytina, Embryophyta, Tracheophyta, Euphyllophyta, Spermatophyta, Magnoliopsida, Mesangiospermae, Liliopsida, Petrosaviidae, commelinids, Poales, Poaceae, PACMAD clade, Panicoideae, Andropogonodae, Andropogoneae, Tripsacinae, Zea, Zea mays (Maize)	sp|Q5GJ59|TPS7_MAIZE Tau-cadinol synthase OS=Zea mays OX=4577 GN=TPS7 PE=1 SV=1	Zeamay_cadino_Q5GJ59	Zeamay_cadino_Q5GJ59	FGSS	F	G	S	S
Q5GJ60	TPS6_MAIZE	reviewed	(S)-beta-macrocarpene synthase (EC 5.5.1.17) (Alpha-terpinolene synthase) (EC 4.2.3.113) (Beta-bisabolene synthase) (EC 4.2.3.55) (Beta-myrcene synthase) (EC 4.2.3.15) (Limonene synthase) (EC 4.2.3.16) (Linalool synthase) (EC 4.2.3.25) (Terpene synthase 6)	bmacro	TPS6 UMI2 ZEAMMB73_Zm00001d024207	Zea mays (Maize)	Zea	mays	Zeamay	548	Terpene synthase family		cellular organisms, Eukaryota, Viridiplantae, Streptophyta, Streptophytina, Embryophyta, Tracheophyta, Euphyllophyta, Spermatophyta, Magnoliopsida, Mesangiospermae, Liliopsida, Petrosaviidae, commelinids, Poales, Poaceae, PACMAD clade, Panicoideae, Andropogonodae, Andropogoneae, Tripsacinae, Zea, Zea mays (Maize)	sp|Q5GJ60|TPS6_MAIZE (S)-beta-macrocarpene synthase OS=Zea mays OX=4577 GN=TPS6 PE=1 SV=1	Zeamay_bmacro_Q5GJ60	Zeamay_bmacro_Q5GJ60	VIVS	V	I	V	S
Q5MQ85	CPS2_ORYSI	reviewed	Ent-copalyl diphosphate synthase 2 (Ent-CDP synthase 2) (OsCPS2) (OsCPS2ent) (EC 5.5.1.13) (Ent-kaurene synthase A) (OsCyc2)	copaly	CPS2 CYC2 OsI_007598	Oryza sativa subsp. indica (Rice)	Oryza	sativa	Orysat	800	Terpene synthase family		cellular organisms, Eukaryota, Viridiplantae, Streptophyta, Streptophytina, Embryophyta, Tracheophyta, Euphyllophyta, Spermatophyta, Magnoliopsida, Mesangiospermae, Liliopsida, Petrosaviidae, commelinids, Poales, Poaceae, BOP clade, Oryzoideae, Oryzeae, Oryzinae, Oryza, Oryza sativa (Rice), Oryza sativa subsp. indica (Rice)	sp|Q5MQ85|CPS2_ORYSI Ent-copalyl diphosphate synthase 2 OS=Oryza sativa subsp. indica OX=39946 GN=CPS2 PE=2 SV=1	Orysat_copaly_Q5MQ85	Orysat_copaly_Q5MQ85	AGC-	A	G	C	-
Q5SBP0	TPSD_OCIBA	reviewed	Terpinolene synthase, chloroplastic (EC 4.2.3.113)	Terpin	TES	Ocimum basilicum (Sweet basil)	Ocimum	basilicum	Ocibas	601	Terpene synthase family, Tpsd subfamily	Tpsd subfamily	cellular organisms, Eukaryota, Viridiplantae, Streptophyta, Streptophytina, Embryophyta, Tracheophyta, Euphyllophyta, Spermatophyta, Magnoliopsida, Mesangiospermae, eudicotyledons, Gunneridae, Pentapetalae, asterids, lamiids, Lamiales, Lamiaceae, Nepetoideae, Ocimeae, Ocimum (basils), Ocimum basilicum (Sweet basil)	sp|Q5SBP0|TPSD_OCIBA Terpinolene synthase, chloroplastic OS=Ocimum basilicum OX=39350 GN=TES PE=1 SV=1	Ocibas_Terpin_Q5SBP0	Ocibas_Terpin_Q5SBP0	IVLK	I	V	L	K
Q5SBP1	MYRS_OCIBA	reviewed	Beta-myrcene synthase, chloroplastic (EC 4.2.3.15)	bmyrce	MYS	Ocimum basilicum (Sweet basil)	Ocimum	basilicum	Ocibas	599	Terpene synthase family		cellular organisms, Eukaryota, Viridiplantae, Streptophyta, Streptophytina, Embryophyta, Tracheophyta, Euphyllophyta, Spermatophyta, Magnoliopsida, Mesangiospermae, eudicotyledons, Gunneridae, Pentapetalae, asterids, lamiids, Lamiales, Lamiaceae, Nepetoideae, Ocimeae, Ocimum (basils), Ocimum basilicum (Sweet basil)	sp|Q5SBP1|MYRS_OCIBA Beta-myrcene synthase, chloroplastic OS=Ocimum basilicum OX=39350 GN=MYS PE=1 SV=1	Ocibas_bmyrce_Q5SBP1	Ocibas_bmyrce_Q5SBP1	IIAK	I	I	A	K
Q5SBP2	FES_OCIBA	reviewed	(-)-endo-fenchol synthase, chloroplastic (EC 4.2.3.10)	efench	FES	Ocimum basilicum (Sweet basil)	Ocimum	basilicum	Ocibas	598	Terpene synthase family		cellular organisms, Eukaryota, Viridiplantae, Streptophyta, Streptophytina, Embryophyta, Tracheophyta, Euphyllophyta, Spermatophyta, Magnoliopsida, Mesangiospermae, eudicotyledons, Gunneridae, Pentapetalae, asterids, lamiids, Lamiales, Lamiaceae, Nepetoideae, Ocimeae, Ocimum (basils), Ocimum basilicum (Sweet basil)	sp|Q5SBP2|FES_OCIBA (-)-endo-fenchol synthase, chloroplastic OS=Ocimum basilicum OX=39350 GN=FES PE=1 SV=1	Ocibas_efench_Q5SBP2	Ocibas_efench_Q5SBP2	IILK	I	I	L	K
Q5SBP3	LLOS_OCIBA	reviewed	R-linalool synthase, chloroplastic (EC 4.2.3.26)	linalo	LIS	Ocimum basilicum (Sweet basil)	Ocimum	basilicum	Ocibas	574	Terpene synthase family, Tpsb subfamily	Tpsb subfamily	cellular organisms, Eukaryota, Viridiplantae, Streptophyta, Streptophytina, Embryophyta, Tracheophyta, Euphyllophyta, Spermatophyta, Magnoliopsida, Mesangiospermae, eudicotyledons, Gunneridae, Pentapetalae, asterids, lamiids, Lamiales, Lamiaceae, Nepetoideae, Ocimeae, Ocimum (basils), Ocimum basilicum (Sweet basil)	sp|Q5SBP3|LLOS_OCIBA R-linalool synthase, chloroplastic OS=Ocimum basilicum OX=39350 GN=LIS PE=1 SV=1	Ocibas_linalo_Q5SBP3	Ocibas_linalo_Q5SBP3	AVFS	A	V	F	S
Q5SBP4	AZIS_OCIBA	reviewed	Alpha-zingiberene synthase (EC 4.2.3.65)	azingi	ZIS	Ocimum basilicum (Sweet basil)	Ocimum	basilicum	Ocibas	541	Terpene synthase family		cellular organisms, Eukaryota, Viridiplantae, Streptophyta, Streptophytina, Embryophyta, Tracheophyta, Euphyllophyta, Spermatophyta, Magnoliopsida, Mesangiospermae, eudicotyledons, Gunneridae, Pentapetalae, asterids, lamiids, Lamiales, Lamiaceae, Nepetoideae, Ocimeae, Ocimum (basils), Ocimum basilicum (Sweet basil)	sp|Q5SBP4|AZIS_OCIBA Alpha-zingiberene synthase OS=Ocimum basilicum OX=39350 GN=ZIS PE=1 SV=1	Ocibas_azingi_Q5SBP4	Ocibas_azingi_Q5SBP4	GALK	G	A	L	K
Q5SBP5	GCS1_OCIBA	reviewed	Gamma-cadinene synthase (EC 4.2.3.92) ((+)-gamma-cadinene synthase)	gcadin	CDS	Ocimum basilicum (Sweet basil)	Ocimum	basilicum	Ocibas	540	Terpene synthase family		cellular organisms, Eukaryota, Viridiplantae, Streptophyta, Streptophytina, Embryophyta, Tracheophyta, Euphyllophyta, Spermatophyta, Magnoliopsida, Mesangiospermae, eudicotyledons, Gunneridae, Pentapetalae, asterids, lamiids, Lamiales, Lamiaceae, Nepetoideae, Ocimeae, Ocimum (basils), Ocimum basilicum (Sweet basil)	sp|Q5SBP5|GCS1_OCIBA Gamma-cadinene synthase OS=Ocimum basilicum OX=39350 GN=CDS PE=1 SV=1	Ocibas_gcadin_Q5SBP5	Ocibas_gcadin_Q5SBP5	ISGT	I	S	G	T
Q5SBP6	GDS_OCIBA	reviewed	Germacrene-D synthase (EC 4.2.3.75) ((-)-germacrene D synthase)	germad	GDS	Ocimum basilicum (Sweet basil)	Ocimum	basilicum	Ocibas	546	Terpene synthase family		cellular organisms, Eukaryota, Viridiplantae, Streptophyta, Streptophytina, Embryophyta, Tracheophyta, Euphyllophyta, Spermatophyta, Magnoliopsida, Mesangiospermae, eudicotyledons, Gunneridae, Pentapetalae, asterids, lamiids, Lamiales, Lamiaceae, Nepetoideae, Ocimeae, Ocimum (basils), Ocimum basilicum (Sweet basil)	sp|Q5SBP6|GDS_OCIBA Germacrene-D synthase OS=Ocimum basilicum OX=39350 GN=GDS PE=1 SV=1	Ocibas_germad_Q5SBP6	Ocibas_germad_Q5SBP6	IGCS	I	G	C	S
Q5SBP7	SELS_OCIBA	reviewed	Selinene synthase (EC 4.2.3.198)	seline	SES	Ocimum basilicum (Sweet basil)	Ocimum	basilicum	Ocibas	550	Terpene synthase family		cellular organisms, Eukaryota, Viridiplantae, Streptophyta, Streptophytina, Embryophyta, Tracheophyta, Euphyllophyta, Spermatophyta, Magnoliopsida, Mesangiospermae, eudicotyledons, Gunneridae, Pentapetalae, asterids, lamiids, Lamiales, Lamiaceae, Nepetoideae, Ocimeae, Ocimum (basils), Ocimum basilicum (Sweet basil)	sp|Q5SBP7|SELS_OCIBA Selinene synthase OS=Ocimum basilicum OX=39350 GN=SES PE=1 SV=1	Ocibas_seline_Q5SBP7	Ocibas_seline_Q5SBP7	IGTT	I	G	T	T
Q5UB07	TPS4_MEDTR	reviewed	Tricyclene synthase TPS4, chloroplastic (EC 4.2.3.105) ((E)-beta-ocimene synthase) (MtEBOS) (MtEbetaOS) (EC 4.2.3.106) (Terpenoid synthase 4) (MtTPS4)	tricyc	TPS4	Medicago truncatula (Barrel medic) (Medicago tribuloides)	Medicago	truncatula	Medtru	580	Terpene synthase family, Tpsb subfamily	Tpsb subfamily	cellular organisms, Eukaryota, Viridiplantae, Streptophyta, Streptophytina, Embryophyta, Tracheophyta, Euphyllophyta, Spermatophyta, Magnoliopsida, Mesangiospermae, eudicotyledons, Gunneridae, Pentapetalae, rosids, fabids, Fabales, Fabaceae, Papilionoideae, 50 kb inversion clade, NPAAA clade, Hologalegina, IRL clade, Trifolieae, Medicago (medics), Medicago truncatula (Barrel medic) (Medicago trib…	sp|Q5UB07|TPS4_MEDTR Tricyclene synthase TPS4, chloroplastic OS=Medicago truncatula OX=3880 GN=TPS4 PE=1 SV=1	Medtru_tricyc_Q5UB07	Medtru_tricyc_Q5UB07	CVFN	C	V	F	N
Q5W283	TPSCM_MENPI	reviewed	Cis-muuroladiene synthase (MxpSS1) (EC 4.2.3.67)	muurol		Mentha piperita (Peppermint) (Mentha aquatica x Mentha spicata)	Mentha	piperita	Menpip	551	Terpene synthase family		cellular organisms, Eukaryota, Viridiplantae, Streptophyta, Streptophytina, Embryophyta, Tracheophyta, Euphyllophyta, Spermatophyta, Magnoliopsida, Mesangiospermae, eudicotyledons, Gunneridae, Pentapetalae, asterids, lamiids, Lamiales, Lamiaceae, Nepetoideae, Mentheae, Mentha, Mentha piperita (Peppermint) (Mentha aquatica x Mentha spicata)	sp|Q5W283|TPSCM_MENPI Cis-muuroladiene synthase OS=Mentha piperita OX=34256 PE=1 SV=1	Menpip_muurol_Q5W283	Menpip_muurol_Q5W283	ISGT	I	S	G	T
Q66QH3	KSL4_ORYSI	reviewed	9-beta-pimara-7,15-diene synthase, chloroplastic (EC 4.2.3.35) (Ent-kaurene synthase-like 4) (OsKS4) (OsKSL4) (OsDTS2) (Syn-pimara-7,15-diene synthase)	bpimar	KSL4 DTS2 OsI_014459	Oryza sativa subsp. indica (Rice)	Oryza	sativa	Orysat	840	Terpene synthase family		cellular organisms, Eukaryota, Viridiplantae, Streptophyta, Streptophytina, Embryophyta, Tracheophyta, Euphyllophyta, Spermatophyta, Magnoliopsida, Mesangiospermae, Liliopsida, Petrosaviidae, commelinids, Poales, Poaceae, BOP clade, Oryzoideae, Oryzeae, Oryzinae, Oryza, Oryza sativa (Rice), Oryza sativa subsp. indica (Rice)	sp|Q66QH3|KSL4_ORYSI 9-beta-pimara-7,15-diene synthase, chloroplastic OS=Oryza sativa subsp. indica OX=39946 GN=KSL4 PE=1 SV=1	Orysat_bpimar_Q66QH3	Orysat_bpimar_Q66QH3	IFGN	I	F	G	N
Q672F7	TPS2_LOTJA	reviewed	Tricyclene synthase EBOS, chloroplastic (EC 4.2.3.105) ((E)-beta-ocimene synthase) (LjEBOS) (LjEbetaOS) (EC 4.2.3.106) (Terpenoid synthase 2) (LjTPS2)	tricyc	EBOS	Lotus japonicus (Lotus corniculatus var. japonicus)	Lotus	japonicus	Lotjap	595	Terpene synthase family, Tpsb subfamily	Tpsb subfamily	cellular organisms, Eukaryota, Viridiplantae, Streptophyta, Streptophytina, Embryophyta, Tracheophyta, Euphyllophyta, Spermatophyta, Magnoliopsida, Mesangiospermae, eudicotyledons, Gunneridae, Pentapetalae, rosids, fabids, Fabales, Fabaceae, Papilionoideae, 50 kb inversion clade, NPAAA clade, Hologalegina, robinioid clade, Loteae, Lotus, Lotus japonicus (Lotus corniculatus var. japonicus)	sp|Q672F7|TPS2_LOTJA Tricyclene synthase EBOS, chloroplastic OS=Lotus japonicus OX=34305 GN=EBOS PE=1 SV=1	Lotjap_tricyc_Q672F7	Lotjap_tricyc_Q672F7	TVFN	T	V	F	N
Q6BDZ9	KSL8_ORYSJ	reviewed	Stemar-13-ene synthase (EC 4.2.3.33) (Diterpene cyclase 2) (OsDTC2) (Ent-kaurene synthase-like 8) (OsKSL8) (Stemarene synthase)	stemar	KSL8 DTC2 Os11g0474800 LOC_Os11g28530	Oryza sativa subsp. japonica (Rice)	Oryza	sativa	Orysat	822	Terpene synthase family		cellular organisms, Eukaryota, Viridiplantae, Streptophyta, Streptophytina, Embryophyta, Tracheophyta, Euphyllophyta, Spermatophyta, Magnoliopsida, Mesangiospermae, Liliopsida, Petrosaviidae, commelinids, Poales, Poaceae, BOP clade, Oryzoideae, Oryzeae, Oryzinae, Oryza, Oryza sativa (Rice), Oryza sativa subsp. japonica (Rice)	sp|Q6BDZ9|KSL8_ORYSJ Stemar-13-ene synthase OS=Oryza sativa subsp. japonica OX=39947 GN=KSL8 PE=2 SV=2	Orysat_stemar_Q6BDZ9	Orysat_stemar_Q6BDZ9	AFGN	A	F	G	N
Q6EJ97	ISPS_PUEML	reviewed	Isoprene synthase, chloroplastic (EC 4.2.3.27)	isopre	ISPS	Pueraria montana var. lobata (Kudzu vine) (Pueraria lobata)	Pueraria	montana	Puemon	608	Terpene synthase family, Tpsb subfamily	Tpsb subfamily	cellular organisms, Eukaryota, Viridiplantae, Streptophyta, Streptophytina, Embryophyta, Tracheophyta, Euphyllophyta, Spermatophyta, Magnoliopsida, Mesangiospermae, eudicotyledons, Gunneridae, Pentapetalae, rosids, fabids, Fabales, Fabaceae, Papilionoideae, 50 kb inversion clade, NPAAA clade, indigoferoid/millettioid clade, Phaseoleae, Pueraria, Pueraria montana, Pueraria montana var. lobata (Kud…	sp|Q6EJ97|ISPS_PUEML Isoprene synthase, chloroplastic OS=Pueraria montana var. lobata OX=3893 GN=ISPS PE=1 SV=1	Puemon_isopre_Q6EJ97	Puemon_isopre_Q6EJ97	FSFN	F	S	F	N
Q6ET36	CPS1_ORYSJ	reviewed	Ent-copalyl diphosphate synthase 1, chloroplastic (Ent-CDP synthase 1) (OsCPS1) (OsCPS1ent) (EC 5.5.1.13) (Ent-kaurene synthase A) (OsCPS)	copaly	CPS1 Os02g0278700 LOC_Os02g17780 P0444A09.11	Oryza sativa subsp. japonica (Rice)	Oryza	sativa	Orysat	867	Terpene synthase family		cellular organisms, Eukaryota, Viridiplantae, Streptophyta, Streptophytina, Embryophyta, Tracheophyta, Euphyllophyta, Spermatophyta, Magnoliopsida, Mesangiospermae, Liliopsida, Petrosaviidae, commelinids, Poales, Poaceae, BOP clade, Oryzoideae, Oryzeae, Oryzinae, Oryza, Oryza sativa (Rice), Oryza sativa subsp. japonica (Rice)	sp|Q6ET36|CPS1_ORYSJ Ent-copalyl diphosphate synthase 1, chloroplastic OS=Oryza sativa subsp. japonica OX=39947 GN=CPS1 PE=2 SV=1	Orysat_copaly_Q6ET36	Orysat_copaly_Q6ET36	SKC-	S	K	C	-
Q6JD70	TPS5A_MAIZE	reviewed	Sesquithujene synthase A (EC 4.2.3.102) ((S)-beta-bisabolene synthase) (EC 4.2.3.55) ((Z)-alpha-bergamotene synthase) (EC 4.2.3.54) (Beta-curcumene synthase) (EC 4.2.3.-) (Beta-farnesene synthase) (EC 4.2.3.47) (Gamma-curcumene synthase) (EC 4.2.3.94) (Sesquisabinene B synthase) (EC 4.2.3.-) (Terpene synthase 5) (tps5-Del1)	sesqui	TPS5A	Zea mays (Maize)	Zea	mays	Zeamay	554	Terpene synthase family		cellular organisms, Eukaryota, Viridiplantae, Streptophyta, Streptophytina, Embryophyta, Tracheophyta, Euphyllophyta, Spermatophyta, Magnoliopsida, Mesangiospermae, Liliopsida, Petrosaviidae, commelinids, Poales, Poaceae, PACMAD clade, Panicoideae, Andropogonodae, Andropogoneae, Tripsacinae, Zea, Zea mays (Maize)	sp|Q6JD70|TPS5A_MAIZE Sesquithujene synthase A OS=Zea mays OX=4577 GN=TPS5A PE=1 SV=1	Zeamay_sesqui_Q6JD70	Zeamay_sesqui_Q6JD70	TIVS	T	I	V	S
Q6JD73	TPS4A_MAIZE	reviewed	7-epi-sesquithujene synthase (EC 4.2.3.101) ((E)-alpha-bergamotene synthase) (EC 4.2.3.81) (Beta-bisabolene synthase) (EC 4.2.3.55) (Beta-curcumene synthase) (EC 4.2.3.-) (Beta-farnesene synthase) (EC 4.2.3.47) (Gamma-curcumene synthase) (EC 4.2.3.94) (Sesquisabinene A synthase) (EC 4.2.3.-) (Terpene synthase 4) (tps4-B73)	sesthu	TPS4 ZEAMMB73_Zm00001d024478	Zea mays (Maize)	Zea	mays	Zeamay	554	Terpene synthase family		cellular organisms, Eukaryota, Viridiplantae, Streptophyta, Streptophytina, Embryophyta, Tracheophyta, Euphyllophyta, Spermatophyta, Magnoliopsida, Mesangiospermae, Liliopsida, Petrosaviidae, commelinids, Poales, Poaceae, PACMAD clade, Panicoideae, Andropogonodae, Andropogoneae, Tripsacinae, Zea, Zea mays (Maize)	sp|Q6JD73|TPS4A_MAIZE 7-epi-sesquithujene synthase OS=Zea mays OX=4577 GN=TPS4 PE=1 SV=2	Zeamay_sesthu_Q6JD73	Zeamay_sesthu_Q6JD73	TIVS	T	I	V	S
Q6PWU2	ATESY_VITVI	reviewed	(-)-alpha-terpineol synthase (EC 4.2.3.111)	aterpi		Vitis vinifera (Grape)	Vitis	vinifera	Vitvin	590	Terpene synthase family		cellular organisms, Eukaryota, Viridiplantae, Streptophyta, Streptophytina, Embryophyta, Tracheophyta, Euphyllophyta, Spermatophyta, Magnoliopsida, Mesangiospermae, eudicotyledons, Gunneridae, Pentapetalae, rosids, rosids incertae sedis, Vitales, Vitaceae, Viteae, Vitis, Vitis vinifera (Grape)	sp|Q6PWU2|ATESY_VITVI (-)-alpha-terpineol synthase OS=Vitis vinifera OX=29760 PE=1 SV=1	Vitvin_aterpi_Q6PWU2	Vitvin_aterpi_Q6PWU2	NILK	N	I	L	K
Q6Q3H2	TPSVS_VITVI	reviewed	Valencene synthase (VvVal) (EC 4.2.3.73) (7-epi-alpha-selinene synthase) (EC 4.2.3.86)	valenc	ValCS	Vitis vinifera (Grape)	Vitis	vinifera	Vitvin	556	Terpene synthase family, Tpsa subfamily	Tpsa subfamily	cellular organisms, Eukaryota, Viridiplantae, Streptophyta, Streptophytina, Embryophyta, Tracheophyta, Euphyllophyta, Spermatophyta, Magnoliopsida, Mesangiospermae, eudicotyledons, Gunneridae, Pentapetalae, rosids, rosids incertae sedis, Vitales, Vitaceae, Viteae, Vitis, Vitis vinifera (Grape)	sp|Q6Q3H2|TPSVS_VITVI Valencene synthase OS=Vitis vinifera OX=29760 GN=ValCS PE=1 SV=1	Vitvin_valenc_Q6Q3H2	Vitvin_valenc_Q6Q3H2	ISTS	I	S	T	S
Q6Q3H3	TPSGD_VITVI	reviewed	(-)-germacrene D synthase (EC 4.2.3.22) (EC 4.2.3.75)	germac	VIT_19s0014g04930 VIT_00014569001 VITISV_013313 VITISV_030783 Vv19s0014g04930	Vitis vinifera (Grape)	Vitis	vinifera	Vitvin	557	Terpene synthase family, Tpsa subfamily	Tpsa subfamily	cellular organisms, Eukaryota, Viridiplantae, Streptophyta, Streptophytina, Embryophyta, Tracheophyta, Euphyllophyta, Spermatophyta, Magnoliopsida, Mesangiospermae, eudicotyledons, Gunneridae, Pentapetalae, rosids, rosids incertae sedis, Vitales, Vitaceae, Viteae, Vitis, Vitis vinifera (Grape)	sp|Q6Q3H3|TPSGD_VITVI (-)-germacrene D synthase OS=Vitis vinifera OX=29760 GN=VIT_19s0014g04930 PE=1 SV=1	Vitvin_germac_Q6Q3H3	Vitvin_germac_Q6Q3H3	ISCS	I	S	C	S
Q6USK1	GERS_OCIBA	reviewed	Geraniol synthase, chloroplastic (ObGES) (EC 3.1.7.11)	gerani	GES	Ocimum basilicum (Sweet basil)	Ocimum	basilicum	Ocibas	567	Terpene synthase family, Tpsb subfamily	Tpsb subfamily	cellular organisms, Eukaryota, Viridiplantae, Streptophyta, Streptophytina, Embryophyta, Tracheophyta, Euphyllophyta, Spermatophyta, Magnoliopsida, Mesangiospermae, eudicotyledons, Gunneridae, Pentapetalae, asterids, lamiids, Lamiales, Lamiaceae, Nepetoideae, Ocimeae, Ocimum (basils), Ocimum basilicum (Sweet basil)	sp|Q6USK1|GERS_OCIBA Geraniol synthase, chloroplastic OS=Ocimum basilicum OX=39350 GN=GES PE=1 SV=1	Ocibas_gerani_Q6USK1	Ocibas_gerani_Q6USK1	IALS	I	A	L	S
Q6Z5I0	CPS2_ORYSJ	reviewed	Ent-copalyl diphosphate synthase 2, chloroplastic (Ent-CDP synthase 2) (OsCPS2) (OsCPS2ent) (EC 5.5.1.13) (Ent-kaurene synthase A) (OsCyc2)	copaly	CPS2 CYC2 Os02g0571100 LOC_Os02g36210 OsJ_006996 P0689H05.16	Oryza sativa subsp. japonica (Rice)	Oryza	sativa	Orysat	800	Terpene synthase family		cellular organisms, Eukaryota, Viridiplantae, Streptophyta, Streptophytina, Embryophyta, Tracheophyta, Euphyllophyta, Spermatophyta, Magnoliopsida, Mesangiospermae, Liliopsida, Petrosaviidae, commelinids, Poales, Poaceae, BOP clade, Oryzoideae, Oryzeae, Oryzinae, Oryza, Oryza sativa (Rice), Oryza sativa subsp. japonica (Rice)	sp|Q6Z5I0|CPS2_ORYSJ Ent-copalyl diphosphate synthase 2, chloroplastic OS=Oryza sativa subsp. japonica OX=39947 GN=CPS2 PE=2 SV=1	Orysat_copaly_Q6Z5I0	Orysat_copaly_Q6Z5I0	AGC-	A	G	C	-
Q6Z5J6	KSL5_ORYSJ	reviewed	Ent-pimara-8(14),15-diene synthase (EC 4.2.3.30) (Ent-kaurene synthase-like 5) (OsKS5) (OsKSL5) (Ent-kaurene synthase-like 6) (OsKS6)	pimara	KSL5 KS6 Os02g0571300 LOC_Os02g36220 P0689H05.20	Oryza sativa subsp. japonica (Rice)	Oryza	sativa	Orysat	821	Terpene synthase family		cellular organisms, Eukaryota, Viridiplantae, Streptophyta, Streptophytina, Embryophyta, Tracheophyta, Euphyllophyta, Spermatophyta, Magnoliopsida, Mesangiospermae, Liliopsida, Petrosaviidae, commelinids, Poales, Poaceae, BOP clade, Oryzoideae, Oryzeae, Oryzinae, Oryza, Oryza sativa (Rice), Oryza sativa subsp. japonica (Rice)	sp|Q6Z5J6|KSL5_ORYSJ Ent-pimara-8(14),15-diene synthase OS=Oryza sativa subsp. japonica OX=39947 GN=KSL5 PE=1 SV=1	Orysat_pimara_Q6Z5J6	Orysat_pimara_Q6Z5J6	CFGN	C	F	G	N
Q6ZH94	LINS_ORYSJ	reviewed	S-(+)-linalool synthase, chloroplastic (OsLIS) (EC 4.2.3.25)	linalo	LIS Os02g0121700 OJ1020_C02.21	Oryza sativa subsp. japonica (Rice)	Oryza	sativa	Orysat	595	Terpene synthase family, Tpsb subfamily	Tpsb subfamily	cellular organisms, Eukaryota, Viridiplantae, Streptophyta, Streptophytina, Embryophyta, Tracheophyta, Euphyllophyta, Spermatophyta, Magnoliopsida, Mesangiospermae, Liliopsida, Petrosaviidae, commelinids, Poales, Poaceae, BOP clade, Oryzoideae, Oryzeae, Oryzinae, Oryza, Oryza sativa (Rice), Oryza sativa subsp. japonica (Rice)	sp|Q6ZH94|LINS_ORYSJ S-(+)-linalool synthase, chloroplastic OS=Oryza sativa subsp. japonica OX=39947 GN=LIS PE=2 SV=1	Orysat_linalo_Q6ZH94	Orysat_linalo_Q6ZH94	VSLS	V	S	L	S
Q7XAS7	ISPS_POPTM	reviewed	Isoprene synthase, chloroplastic (EC 4.2.3.27)	isopre	ISPS	Populus tremuloides (Quaking aspen)	Populus	tremuloides	Poptre	595	Terpene synthase family, Tpsb subfamily	Tpsb subfamily	cellular organisms, Eukaryota, Viridiplantae, Streptophyta, Streptophytina, Embryophyta, Tracheophyta, Euphyllophyta, Spermatophyta, Magnoliopsida, Mesangiospermae, eudicotyledons, Gunneridae, Pentapetalae, rosids, fabids, Malpighiales, Salicaceae, Saliceae, Populus (poplars), Populus tremuloides (Quaking aspen)	sp|Q7XAS7|ISPS_POPTM Isoprene synthase, chloroplastic OS=Populus tremuloides OX=3693 GN=ISPS PE=3 SV=1	Poptre_isopre_Q7XAS7	Poptre_isopre_Q7XAS7	FSFN	F	S	F	N
Q84LB2	AFS1_MALDO	reviewed	(E,E)-alpha-farnesene synthase (MdASF1) (EC 4.2.3.46) (Prenyltransferase) (EC 2.5.1.-)	afarne	AFS1 AFAR	Malus domestica (Apple) (Pyrus malus)	Malus	domestica	Maldom	576	Terpene synthase family, Tpsb subfamily	Tpsb subfamily	cellular organisms, Eukaryota, Viridiplantae, Streptophyta, Streptophytina, Embryophyta, Tracheophyta, Euphyllophyta, Spermatophyta, Magnoliopsida, Mesangiospermae, eudicotyledons, Gunneridae, Pentapetalae, rosids, fabids, Rosales, Rosaceae, Amygdaloideae, Maleae, Malus, Malus domestica (Apple) (Pyrus malus)	sp|Q84LB2|AFS1_MALDO (E,E)-alpha-farnesene synthase OS=Malus domestica OX=3750 GN=AFS1 PE=1 SV=2	Maldom_afarne_Q84LB2	Maldom_afarne_Q84LB2	ISVS	I	S	V	S
Q84LF0	5EAS2_NICAT	reviewed	5-epi-aristolochene synthase 2 (NaEAS37) (EC 4.2.3.61)	aristo		Nicotiana attenuata (Coyote tobacco)	Nicotiana	attenuata	Nicatt	548	Terpene synthase family		cellular organisms, Eukaryota, Viridiplantae, Streptophyta, Streptophytina, Embryophyta, Tracheophyta, Euphyllophyta, Spermatophyta, Magnoliopsida, Mesangiospermae, eudicotyledons, Gunneridae, Pentapetalae, asterids, lamiids, Solanales, Solanaceae, Nicotianoideae, Nicotianeae, Nicotiana, Nicotiana attenuata (Coyote tobacco)	sp|Q84LF0|5EAS2_NICAT 5-epi-aristolochene synthase 2 OS=Nicotiana attenuata OX=49451 PE=1 SV=1	Nicatt_aristo_Q84LF0	Nicatt_aristo_Q84LF0	ITCT	I	T	C	T
Q84LF1	5EAS1_NICAT	reviewed	5-epi-aristolochene synthase 1 (NaEAS34) (EC 4.2.3.61)	aristo	EAS	Nicotiana attenuata (Coyote tobacco)	Nicotiana	attenuata	Nicatt	548	Terpene synthase family		cellular organisms, Eukaryota, Viridiplantae, Streptophyta, Streptophytina, Embryophyta, Tracheophyta, Euphyllophyta, Spermatophyta, Magnoliopsida, Mesangiospermae, eudicotyledons, Gunneridae, Pentapetalae, asterids, lamiids, Solanales, Solanaceae, Nicotianoideae, Nicotianeae, Nicotiana, Nicotiana attenuata (Coyote tobacco)	sp|Q84LF1|5EAS1_NICAT 5-epi-aristolochene synthase 1 OS=Nicotiana attenuata OX=49451 GN=EAS PE=1 SV=1	Nicatt_aristo_Q84LF1	Nicatt_aristo_Q84LF1	ITCT	I	T	C	T
Q84LF2	5EAS3_NICAT	reviewed	5-epi-aristolochene synthase 3 (NaEAS12) (EC 4.2.3.61)	aristo		Nicotiana attenuata (Coyote tobacco)	Nicotiana	attenuata	Nicatt	548	Terpene synthase family		cellular organisms, Eukaryota, Viridiplantae, Streptophyta, Streptophytina, Embryophyta, Tracheophyta, Euphyllophyta, Spermatophyta, Magnoliopsida, Mesangiospermae, eudicotyledons, Gunneridae, Pentapetalae, asterids, lamiids, Solanales, Solanaceae, Nicotianoideae, Nicotianeae, Nicotiana, Nicotiana attenuata (Coyote tobacco)	sp|Q84LF2|5EAS3_NICAT 5-epi-aristolochene synthase 3 OS=Nicotiana attenuata OX=49451 PE=1 SV=1	Nicatt_aristo_Q84LF2	Nicatt_aristo_Q84LF2	ITCT	I	T	C	T
Q84LG0	5EAS4_NICAT	reviewed	Probable 5-epi-aristolochene synthase 4 (EC 4.2.3.61)	aristo		Nicotiana attenuata (Coyote tobacco)	Nicotiana	attenuata	Nicatt	548	Terpene synthase family		cellular organisms, Eukaryota, Viridiplantae, Streptophyta, Streptophytina, Embryophyta, Tracheophyta, Euphyllophyta, Spermatophyta, Magnoliopsida, Mesangiospermae, eudicotyledons, Gunneridae, Pentapetalae, asterids, lamiids, Solanales, Solanaceae, Nicotianoideae, Nicotianeae, Nicotiana, Nicotiana attenuata (Coyote tobacco)	sp|Q84LG0|5EAS4_NICAT Probable 5-epi-aristolochene synthase 4 OS=Nicotiana attenuata OX=49451 PE=2 SV=1	Nicatt_aristo_Q84LG0	Nicatt_aristo_Q84LG0	ITCT	I	T	C	T
Q84NC8	TPS1_ANTMA	reviewed	Tricyclene synthase 0e23, chloroplastic (Am0e23) (EC 4.2.3.105) ((E)-beta-ocimene synthase 0e23) (EC 4.2.3.106) (Terpenoid synthase 0e23)	tricyc	0e23	Antirrhinum majus (Garden snapdragon)	Antirrhinum	majus	Antmaj	579	Terpene synthase family, Tpsg subfamily	Tpsg subfamily	cellular organisms, Eukaryota, Viridiplantae, Streptophyta, Streptophytina, Embryophyta, Tracheophyta, Euphyllophyta, Spermatophyta, Magnoliopsida, Mesangiospermae, eudicotyledons, Gunneridae, Pentapetalae, asterids, lamiids, Lamiales, Plantaginaceae, Antirrhineae, Antirrhinum (snapdragons), Antirrhinum majus (Garden snapdragon)	sp|Q84NC8|TPS1_ANTMA Tricyclene synthase 0e23, chloroplastic OS=Antirrhinum majus OX=4151 GN=0e23 PE=1 SV=1	Antmaj_tricyc_Q84NC8	Antmaj_tricyc_Q84NC8	VSVS	V	S	V	S
Q84NC9	TPS3_ANTMA	reviewed	Tricyclene synthase 1e20, chloroplastic (Am1e20) (EC 4.2.3.105) (Myrcene synthase 1e20) (EC 4.2.3.15) (Terpenoid synthase 1e20)	tricyc	1e20	Antirrhinum majus (Garden snapdragon)	Antirrhinum	majus	Antmaj	584	Terpene synthase family, Tpsg subfamily	Tpsg subfamily	cellular organisms, Eukaryota, Viridiplantae, Streptophyta, Streptophytina, Embryophyta, Tracheophyta, Euphyllophyta, Spermatophyta, Magnoliopsida, Mesangiospermae, eudicotyledons, Gunneridae, Pentapetalae, asterids, lamiids, Lamiales, Plantaginaceae, Antirrhineae, Antirrhinum (snapdragons), Antirrhinum majus (Garden snapdragon)	sp|Q84NC9|TPS3_ANTMA Tricyclene synthase 1e20, chloroplastic OS=Antirrhinum majus OX=4151 GN=1e20 PE=1 SV=1	Antmaj_tricyc_Q84NC9	Antmaj_tricyc_Q84NC9	VSFS	V	S	F	S
Q84ND0	TPS2_ANTMA	reviewed	Tricyclene synthase Oc15, chloroplastic (AmOc15) (EC 4.2.3.105) (Myrcene synthase Oc15) (EC 4.2.3.15) (Terpenoid synthase Oc15)	tricyc	Oc15	Antirrhinum majus (Garden snapdragon)	Antirrhinum	majus	Antmaj	581	Terpene synthase family, Tpsg subfamily	Tpsg subfamily	cellular organisms, Eukaryota, Viridiplantae, Streptophyta, Streptophytina, Embryophyta, Tracheophyta, Euphyllophyta, Spermatophyta, Magnoliopsida, Mesangiospermae, eudicotyledons, Gunneridae, Pentapetalae, asterids, lamiids, Lamiales, Plantaginaceae, Antirrhineae, Antirrhinum (snapdragons), Antirrhinum majus (Garden snapdragon)	sp|Q84ND0|TPS2_ANTMA Tricyclene synthase Oc15, chloroplastic OS=Antirrhinum majus OX=4151 GN=Oc15 PE=1 SV=1	Antmaj_tricyc_Q84ND0	Antmaj_tricyc_Q84ND0	VSFS	V	S	F	S
Q84UU4	HUMS_ARATH	reviewed	Alpha-humulene/(-)-(E)-beta-caryophyllene synthase (EC 4.2.3.-) (Terpenoid synthase 21) (AtTPS21)	ahumul	TPS21 PUP8 At5g23960 MZF18.16	Arabidopsis thaliana (Mouse-ear cress)	Arabidopsis	thaliana	Aratha	547	Terpene synthase family, Tpsa subfamily	Tpsa subfamily	cellular organisms, Eukaryota, Viridiplantae, Streptophyta, Streptophytina, Embryophyta, Tracheophyta, Euphyllophyta, Spermatophyta, Magnoliopsida, Mesangiospermae, eudicotyledons, Gunneridae, Pentapetalae, rosids, malvids, Brassicales, Brassicaceae, Camelineae, Arabidopsis, Arabidopsis thaliana (Mouse-ear cress)	sp|Q84UU4|HUMS_ARATH Alpha-humulene/(-)-(E)-beta-caryophyllene synthase OS=Arabidopsis thaliana OX=3702 GN=TPS21 PE=1 SV=2	Aratha_ahumul_Q84UU4	Aratha_ahumul_Q84UU4	LSST	L	S	S	T
Q84UU9	TPS06_ARATH	reviewed	Dolabella-3,7-dien-18-ol synthase TPS06 (EC 4.2.3.167) (Terpenoid synthase 6) (AtTPS06)	dolabe	TPS06 At1g70080 F20P5.19	Arabidopsis thaliana (Mouse-ear cress)	Arabidopsis	thaliana	Aratha	611	Terpene synthase family, Tpsa subfamily	Tpsa subfamily	cellular organisms, Eukaryota, Viridiplantae, Streptophyta, Streptophytina, Embryophyta, Tracheophyta, Euphyllophyta, Spermatophyta, Magnoliopsida, Mesangiospermae, eudicotyledons, Gunneridae, Pentapetalae, rosids, malvids, Brassicales, Brassicaceae, Camelineae, Arabidopsis, Arabidopsis thaliana (Mouse-ear cress)	sp|Q84UU9|TPS06_ARATH Dolabella-3,7-dien-18-ol synthase TPS06 OS=Arabidopsis thaliana OX=3702 GN=TPS06 PE=2 SV=2	Aratha_dolabe_Q84UU9	Aratha_dolabe_Q84UU9	ITSN	I	T	S	N
Q84UV0	LINS_ARATH	reviewed	S-(+)-linalool synthase, chloroplastic (EC 4.2.3.25) (Terpenoid synthase 14) (AtTPS14)	linalo	TPS14 At1g61680 T13M11.3	Arabidopsis thaliana (Mouse-ear cress)	Arabidopsis	thaliana	Aratha	569	Terpene synthase family, Tpsb subfamily	Tpsb subfamily	cellular organisms, Eukaryota, Viridiplantae, Streptophyta, Streptophytina, Embryophyta, Tracheophyta, Euphyllophyta, Spermatophyta, Magnoliopsida, Mesangiospermae, eudicotyledons, Gunneridae, Pentapetalae, rosids, malvids, Brassicales, Brassicaceae, Camelineae, Arabidopsis, Arabidopsis thaliana (Mouse-ear cress)	sp|Q84UV0|LINS_ARATH S-(+)-linalool synthase, chloroplastic OS=Arabidopsis thaliana OX=3702 GN=TPS14 PE=2 SV=2	Aratha_linalo_Q84UV0	Aratha_linalo_Q84UV0	ISLS	I	S	L	S
Q84ZW8	ACSS_MAIZE	reviewed	Acyclic sesquiterpene synthase ((3R,6E)-nerolidol synthase) (EC 4.2.3.49) ((R)-linalool synthase) (EC 4.2.3.26) (Beta-farnesene synthase) (EC 4.2.3.47) (Ent-kaurene synthase 2.1) (ZmKS2.1) (EC 4.2.3.19) (Farnesyl diphosphatase) (EC 3.1.7.6) (Geraniol synthase) (EC 3.1.7.11) (Terpene synthase 1) (ZmTPS1)	sesqui	TPS1 csu186 eks1 KS2.1 GRMZM2G049538 ZEAMMB73_Zm00001d002351	Zea mays (Maize)	Zea	mays	Zeamay	590	Terpene synthase family		cellular organisms, Eukaryota, Viridiplantae, Streptophyta, Streptophytina, Embryophyta, Tracheophyta, Euphyllophyta, Spermatophyta, Magnoliopsida, Mesangiospermae, Liliopsida, Petrosaviidae, commelinids, Poales, Poaceae, PACMAD clade, Panicoideae, Andropogonodae, Andropogoneae, Tripsacinae, Zea, Zea mays (Maize)	sp|Q84ZW8|ACSS_MAIZE Acyclic sesquiterpene synthase OS=Zea mays OX=4577 GN=TPS1 PE=1 SV=2	Zeamay_sesqui_Q84ZW8	Zeamay_sesqui_Q84ZW8	GFGN	G	F	G	N
Q8GUE4	GERS_CINTE	reviewed	Geraniol synthase, chloroplastic (CtGES) (EC 3.1.7.11)	gerani	GerS	Cinnamomum tenuipile (Alseodaphne mollis)	Cinnamomum	tenuipile	Cinten	603	Terpene synthase family, Tpsb subfamily	Tpsb subfamily	cellular organisms, Eukaryota, Viridiplantae, Streptophyta, Streptophytina, Embryophyta, Tracheophyta, Euphyllophyta, Spermatophyta, Magnoliopsida, Mesangiospermae, Magnoliidae, Laurales, Lauraceae, Cinnamomum, Cinnamomum tenuipile (Alseodaphne mollis)	sp|Q8GUE4|GERS_CINTE Geraniol synthase, chloroplastic OS=Cinnamomum tenuipile OX=192326 GN=GerS PE=1 SV=2	Cinten_gerani_Q8GUE4	Cinten_gerani_Q8GUE4	AIIK	A	I	I	K
Q8H2B4	LLOS_MENAQ	reviewed	R-linalool synthase, chloroplastic (EC 4.2.3.26)	linalo		Mentha aquatica (Water mint)	Mentha	aquatica	Menaqu	606	Terpene synthase family, Tpsb subfamily	Tpsb subfamily	cellular organisms, Eukaryota, Viridiplantae, Streptophyta, Streptophytina, Embryophyta, Tracheophyta, Euphyllophyta, Spermatophyta, Magnoliopsida, Mesangiospermae, eudicotyledons, Gunneridae, Pentapetalae, asterids, lamiids, Lamiales, Lamiaceae, Nepetoideae, Mentheae, Mentha, Mentha aquatica (Water mint)	sp|Q8H2B4|LLOS_MENAQ R-linalool synthase, chloroplastic OS=Mentha aquatica OX=190902 PE=1 SV=1	Menaqu_linalo_Q8H2B4	Menaqu_linalo_Q8H2B4	IIVK	I	I	V	K
Q8L5K3	RLC1_CITLI	reviewed	(R)-limonene synthase 1, chloroplastic (EC 4.2.3.20) ((+)-limonene synthase 1)	limone		Citrus limon (Lemon) (Citrus medica var. limon)	Citrus	limon	Citlim	606	Terpene synthase family		cellular organisms, Eukaryota, Viridiplantae, Streptophyta, Streptophytina, Embryophyta, Tracheophyta, Euphyllophyta, Spermatophyta, Magnoliopsida, Mesangiospermae, eudicotyledons, Gunneridae, Pentapetalae, rosids, malvids, Sapindales, Rutaceae, Aurantioideae, Citrus, Citrus limon (Lemon) (Citrus medica var. limon)	sp|Q8L5K3|RLC1_CITLI (R)-limonene synthase 1, chloroplastic OS=Citrus limon OX=2708 PE=2 SV=1	Citlim_limone_Q8L5K3	Citlim_limone_Q8L5K3	IIFK	I	I	F	K
Q8L5K4	GTPS_CITLI	reviewed	Gamma-terpinene synthase, chloroplastic (ClgammaTS) (EC 4.2.3.114)	gterpi		Citrus limon (Lemon) (Citrus medica var. limon)	Citrus	limon	Citlim	600	Terpene synthase family		cellular organisms, Eukaryota, Viridiplantae, Streptophyta, Streptophytina, Embryophyta, Tracheophyta, Euphyllophyta, Spermatophyta, Magnoliopsida, Mesangiospermae, eudicotyledons, Gunneridae, Pentapetalae, rosids, malvids, Sapindales, Rutaceae, Aurantioideae, Citrus, Citrus limon (Lemon) (Citrus medica var. limon)	sp|Q8L5K4|GTPS_CITLI Gamma-terpinene synthase, chloroplastic OS=Citrus limon OX=2708 PE=1 SV=1	Citlim_gterpi_Q8L5K4	Citlim_gterpi_Q8L5K4	NVVK	N	V	V	K
Q8L7G4	TPS09_ARATH	reviewed	Terpenoid synthase 9 (AtTPS09) (EC 4.2.3.-)	terpen	TPS09 At4g20230 F1C12.150	Arabidopsis thaliana (Mouse-ear cress)	Arabidopsis	thaliana	Aratha	607	Terpene synthase family, Tpsa subfamily	Tpsa subfamily	cellular organisms, Eukaryota, Viridiplantae, Streptophyta, Streptophytina, Embryophyta, Tracheophyta, Euphyllophyta, Spermatophyta, Magnoliopsida, Mesangiospermae, eudicotyledons, Gunneridae, Pentapetalae, rosids, malvids, Brassicales, Brassicaceae, Camelineae, Arabidopsis, Arabidopsis thaliana (Mouse-ear cress)	sp|Q8L7G4|TPS09_ARATH Terpenoid synthase 9 OS=Arabidopsis thaliana OX=3702 GN=TPS09 PE=2 SV=2	Aratha_terpen_Q8L7G4	Aratha_terpen_Q8L7G4	FIGN	F	I	G	N
Q8LSC2	GASS_CICIN	reviewed	Germacrene A synthase short form (CiGASsh) (EC 4.2.3.23)	germaa		Cichorium intybus (Chicory)	Cichorium	intybus	Cicint	558	Terpene synthase family		cellular organisms, Eukaryota, Viridiplantae, Streptophyta, Streptophytina, Embryophyta, Tracheophyta, Euphyllophyta, Spermatophyta, Magnoliopsida, Mesangiospermae, eudicotyledons, Gunneridae, Pentapetalae, asterids, campanulids, Asterales, Asteraceae, Cichorioideae, Cichorieae, Cichoriinae, Cichorium, Cichorium intybus (Chicory)	sp|Q8LSC2|GASS_CICIN Germacrene A synthase short form OS=Cichorium intybus OX=13427 PE=1 SV=1	Cicint_germaa_Q8LSC2	Cicint_germaa_Q8LSC2	TSST	T	S	S	T
Q8LSC3	GASL_CICIN	reviewed	Germacrene A synthase long form (CiGASlo) (EC 4.2.3.23)	germaa		Cichorium intybus (Chicory)	Cichorium	intybus	Cicint	583	Terpene synthase family		cellular organisms, Eukaryota, Viridiplantae, Streptophyta, Streptophytina, Embryophyta, Tracheophyta, Euphyllophyta, Spermatophyta, Magnoliopsida, Mesangiospermae, eudicotyledons, Gunneridae, Pentapetalae, asterids, campanulids, Asterales, Asteraceae, Cichorioideae, Cichorieae, Cichoriinae, Cichorium, Cichorium intybus (Chicory)	sp|Q8LSC3|GASL_CICIN Germacrene A synthase long form OS=Cichorium intybus OX=13427 PE=1 SV=1	Cicint_germaa_Q8LSC3	Cicint_germaa_Q8LSC3	TSST	T	S	S	T
Q8SA63	CARS_ARTAN	reviewed	Beta-caryophyllene synthase (EC 4.2.3.57)	bcaryo	QHS1	Artemisia annua (Sweet wormwood)	Artemisia	annua	Artann	548	Terpene synthase family, Tpsa subfamily	Tpsa subfamily	cellular organisms, Eukaryota, Viridiplantae, Streptophyta, Streptophytina, Embryophyta, Tracheophyta, Euphyllophyta, Spermatophyta, Magnoliopsida, Mesangiospermae, eudicotyledons, Gunneridae, Pentapetalae, asterids, campanulids, Asterales, Asteraceae, Asteroideae, Anthemideae, Artemisiinae, Artemisia, Artemisia annua (Sweet wormwood)	sp|Q8SA63|CARS_ARTAN Beta-caryophyllene synthase OS=Artemisia annua OX=35608 GN=QHS1 PE=1 SV=1	Artann_bcaryo_Q8SA63	Artann_bcaryo_Q8SA63	ISAS	I	S	A	S
Q93X23	MYRS_QUEIL	reviewed	Myrcene synthase, chloroplastic (EC 4.2.3.15)	myrcen		Quercus ilex (Holly oak)	Quercus	ilex	Queile	597	Terpene synthase family, Tpsb subfamily	Tpsb subfamily	cellular organisms, Eukaryota, Viridiplantae, Streptophyta, Streptophytina, Embryophyta, Tracheophyta, Euphyllophyta, Spermatophyta, Magnoliopsida, Mesangiospermae, eudicotyledons, Gunneridae, Pentapetalae, rosids, fabids, Fagales, Fagaceae, Quercus, Quercus ilex (Holly oak)	sp|Q93X23|MYRS_QUEIL Myrcene synthase, chloroplastic OS=Quercus ilex OX=58334 PE=1 SV=1	Queile_myrcen_Q93X23	Queile_myrcen_Q93X23	FIAK	F	I	A	K
Q93YV0	GES_ARATH	reviewed	(E,E)-geranyllinalool synthase (AtGES) (EC 4.2.3.144) (Terpenoid synthase 4) (AtTPS04)	gerlil	GES LIS TPS04 TPS4 At1g61120 F11P17.15	Arabidopsis thaliana (Mouse-ear cress)	Arabidopsis	thaliana	Aratha	877	Terpene synthase family, Tpsf subfamily	Tpsf subfamily	cellular organisms, Eukaryota, Viridiplantae, Streptophyta, Streptophytina, Embryophyta, Tracheophyta, Euphyllophyta, Spermatophyta, Magnoliopsida, Mesangiospermae, eudicotyledons, Gunneridae, Pentapetalae, rosids, malvids, Brassicales, Brassicaceae, Camelineae, Arabidopsis, Arabidopsis thaliana (Mouse-ear cress)	sp|Q93YV0|GES_ARATH (E,E)-geranyllinalool synthase OS=Arabidopsis thaliana OX=3702 GN=GES PE=1 SV=1	Aratha_gerlil_Q93YV0	Aratha_gerlil_Q93YV0	AIPN	A	I	P	N
Q94G53	QH6_ARTAN	reviewed	(-)-beta-pinene synthase, chloroplastic (EC 4.2.3.120)	bpinen	QH6	Artemisia annua (Sweet wormwood)	Artemisia	annua	Artann	582	Terpene synthase family, Tpsb subfamily	Tpsb subfamily	cellular organisms, Eukaryota, Viridiplantae, Streptophyta, Streptophytina, Embryophyta, Tracheophyta, Euphyllophyta, Spermatophyta, Magnoliopsida, Mesangiospermae, eudicotyledons, Gunneridae, Pentapetalae, asterids, campanulids, Asterales, Asteraceae, Asteroideae, Anthemideae, Artemisiinae, Artemisia, Artemisia annua (Sweet wormwood)	sp|Q94G53|QH6_ARTAN (-)-beta-pinene synthase, chloroplastic OS=Artemisia annua OX=35608 GN=QH6 PE=1 SV=1	Artann_bpinen_Q94G53	Artann_bpinen_Q94G53	NIVK	N	I	V	K
Q94JS8	FARS_CITJU	reviewed	(E)-beta-farnesene synthase (CjFS) (EC 4.2.3.47) (Terpene synthase 10)	bfarne		Citrus junos (Yuzu) (Citrus ichangensis x Citrus reticulata var. austera)	Citrus	junos	Citjun	560	Terpene synthase family		cellular organisms, Eukaryota, Viridiplantae, Streptophyta, Streptophytina, Embryophyta, Tracheophyta, Euphyllophyta, Spermatophyta, Magnoliopsida, Mesangiospermae, eudicotyledons, Gunneridae, Pentapetalae, rosids, malvids, Sapindales, Rutaceae, Aurantioideae, Citrus, Citrus junos (Yuzu) (Citrus ichangensis x Citrus reticulata var. austera)	sp|Q94JS8|FARS_CITJU (E)-beta-farnesene synthase OS=Citrus junos OX=135197 PE=1 SV=1	Citjun_bfarne_Q94JS8	Citjun_bfarne_Q94JS8	VIGS	V	I	G	S
Q96376	LIS_CLABR	reviewed	S-linalool synthase (EC 4.2.3.25)	linalo	LIS	Clarkia breweri (Fairy fans) (Eucharidium breweri)	Clarkia	breweri	Clabre	870	Terpene synthase family		cellular organisms, Eukaryota, Viridiplantae, Streptophyta, Streptophytina, Embryophyta, Tracheophyta, Euphyllophyta, Spermatophyta, Magnoliopsida, Mesangiospermae, eudicotyledons, Gunneridae, Pentapetalae, rosids, malvids, Myrtales, Onagraceae, Onagroideae, Onagreae, Clarkia, Clarkia breweri (Fairy fans) (Eucharidium breweri)	sp|Q96376|LIS_CLABR S-linalool synthase OS=Clarkia breweri OX=36903 GN=LIS PE=2 SV=1	Clabre_linalo_Q96376	Clabre_linalo_Q96376	AITN	A	I	T	N
Q9AR04	AMS1_ARTAN	reviewed	Amorpha-4,11-diene synthase (EC 4.2.3.24)	amorph	AMS1 ADS KCS12 CTI12_AA415620	Artemisia annua (Sweet wormwood)	Artemisia	annua	Artann	546	Terpene synthase family		cellular organisms, Eukaryota, Viridiplantae, Streptophyta, Streptophytina, Embryophyta, Tracheophyta, Euphyllophyta, Spermatophyta, Magnoliopsida, Mesangiospermae, eudicotyledons, Gunneridae, Pentapetalae, asterids, campanulids, Asterales, Asteraceae, Asteroideae, Anthemideae, Artemisiinae, Artemisia, Artemisia annua (Sweet wormwood)	sp|Q9AR04|AMS1_ARTAN Amorpha-4,11-diene synthase OS=Artemisia annua OX=35608 GN=AMS1 PE=1 SV=2	Artann_amorph_Q9AR04	Artann_amorph_Q9AR04	VGGS	V	G	G	S
Q9AR86	ISPS_POPCN	reviewed	Isoprene synthase, chloroplastic (EC 4.2.3.27)	isopre	ISPS	Populus canescens (Grey poplar) (Populus tremula x Populus alba)	Populus	canescens	Popcan	595	Terpene synthase family, Tpsb subfamily	Tpsb subfamily	cellular organisms, Eukaryota, Viridiplantae, Streptophyta, Streptophytina, Embryophyta, Tracheophyta, Euphyllophyta, Spermatophyta, Magnoliopsida, Mesangiospermae, eudicotyledons, Gunneridae, Pentapetalae, rosids, fabids, Malpighiales, Salicaceae, Saliceae, Populus (poplars), Populus canescens (Grey poplar) (Populus tremula x Populus alba)	sp|Q9AR86|ISPS_POPCN Isoprene synthase, chloroplastic OS=Populus canescens OX=80863 GN=ISPS PE=1 SV=1	Popcan_isopre_Q9AR86	Popcan_isopre_Q9AR86	FSFN	F	S	F	N
Q9C6W6	TPS29_ARATH	reviewed	Terpenoid synthase 29 (AtTPS29) (EC 4.2.3.-)	terpen	TPS29 At1g31950 F5M6.5 T12O21.14	Arabidopsis thaliana (Mouse-ear cress)	Arabidopsis	thaliana	Aratha	607	Terpene synthase family, Tpsa subfamily	Tpsa subfamily	cellular organisms, Eukaryota, Viridiplantae, Streptophyta, Streptophytina, Embryophyta, Tracheophyta, Euphyllophyta, Spermatophyta, Magnoliopsida, Mesangiospermae, eudicotyledons, Gunneridae, Pentapetalae, rosids, malvids, Brassicales, Brassicaceae, Camelineae, Arabidopsis, Arabidopsis thaliana (Mouse-ear cress)	sp|Q9C6W6|TPS29_ARATH Terpenoid synthase 29 OS=Arabidopsis thaliana OX=3702 GN=TPS29 PE=2 SV=2	Aratha_terpen_Q9C6W6	Aratha_terpen_Q9C6W6	NAFN	N	A	F	N
Q9C748	TPS28_ARATH	reviewed	Terpenoid synthase 28 (AtTPS28) (EC 4.2.3.-)	terpen	TPS28 At1g48800 F11I4_3	Arabidopsis thaliana (Mouse-ear cress)	Arabidopsis	thaliana	Aratha	603	Terpene synthase family, Tpsa subfamily	Tpsa subfamily	cellular organisms, Eukaryota, Viridiplantae, Streptophyta, Streptophytina, Embryophyta, Tracheophyta, Euphyllophyta, Spermatophyta, Magnoliopsida, Mesangiospermae, eudicotyledons, Gunneridae, Pentapetalae, rosids, malvids, Brassicales, Brassicaceae, Camelineae, Arabidopsis, Arabidopsis thaliana (Mouse-ear cress)	sp|Q9C748|TPS28_ARATH Terpenoid synthase 28 OS=Arabidopsis thaliana OX=3702 GN=TPS28 PE=2 SV=1	Aratha_terpen_Q9C748	Aratha_terpen_Q9C748	YIAN	Y	I	A	N
Q9C8E3	TPS26_ARATH	reviewed	Terpenoid synthase 26 (AtTPS26) (EC 4.2.3.-)	terpen	TPS26 At1g66020 F15E12.3	Arabidopsis thaliana (Mouse-ear cress)	Arabidopsis	thaliana	Aratha	598	Terpene synthase family, Tpsa subfamily	Tpsa subfamily	cellular organisms, Eukaryota, Viridiplantae, Streptophyta, Streptophytina, Embryophyta, Tracheophyta, Euphyllophyta, Spermatophyta, Magnoliopsida, Mesangiospermae, eudicotyledons, Gunneridae, Pentapetalae, rosids, malvids, Brassicales, Brassicaceae, Camelineae, Arabidopsis, Arabidopsis thaliana (Mouse-ear cress)	sp|Q9C8E3|TPS26_ARATH Terpenoid synthase 26 OS=Arabidopsis thaliana OX=3702 GN=TPS26 PE=2 SV=1	Aratha_terpen_Q9C8E3	Aratha_terpen_Q9C8E3	FICN	F	I	C	N
Q9FQ27	TPSGB_SOLHA	reviewed	(E,E)-germacrene B synthase (EC 4.2.3.71)	germac	SSTLH1	Solanum habrochaites (Wild tomato) (Lycopersicon hirsutum)	Solanum	habrochaites	Solhab	544	Terpene synthase family		cellular organisms, Eukaryota, Viridiplantae, Streptophyta, Streptophytina, Embryophyta, Tracheophyta, Euphyllophyta, Spermatophyta, Magnoliopsida, Mesangiospermae, eudicotyledons, Gunneridae, Pentapetalae, asterids, lamiids, Solanales, Solanaceae, Solanoideae, Solaneae, Solanum, Lycopersicon, Solanum habrochaites (Wild tomato) (Lycopersicon hirsutum)	sp|Q9FQ27|TPSGB_SOLHA (E,E)-germacrene B synthase OS=Solanum habrochaites OX=62890 GN=SSTLH1 PE=1 SV=1	Solhab_germac_Q9FQ27	Solhab_germac_Q9FQ27	LGAS	L	G	A	S
Q9FXY7	FARS_ARTAN	reviewed	(E)-beta-farnesene synthase (AaFS) (EC 4.2.3.47) (Terpene synthase 10)	bfarne	CASC125	Artemisia annua (Sweet wormwood)	Artemisia	annua	Artann	577	Terpene synthase family		cellular organisms, Eukaryota, Viridiplantae, Streptophyta, Streptophytina, Embryophyta, Tracheophyta, Euphyllophyta, Spermatophyta, Magnoliopsida, Mesangiospermae, eudicotyledons, Gunneridae, Pentapetalae, asterids, campanulids, Asterales, Asteraceae, Asteroideae, Anthemideae, Artemisiinae, Artemisia, Artemisia annua (Sweet wormwood)	sp|Q9FXY7|FARS_ARTAN (E)-beta-farnesene synthase OS=Artemisia annua OX=35608 GN=CASC125 PE=1 SV=1	Artann_bfarne_Q9FXY7	Artann_bfarne_Q9FXY7	CGVS	C	G	V	S
Q9LH31	TPS30_ARATH	reviewed	Terpenoid synthase 30 (AtTPS30) (EC 4.2.3.-)	terpen	TPS30 At3g32030 T8O3.12	Arabidopsis thaliana (Mouse-ear cress)	Arabidopsis	thaliana	Aratha	604	Terpene synthase family, Tpsa subfamily	Tpsa subfamily	cellular organisms, Eukaryota, Viridiplantae, Streptophyta, Streptophytina, Embryophyta, Tracheophyta, Euphyllophyta, Spermatophyta, Magnoliopsida, Mesangiospermae, eudicotyledons, Gunneridae, Pentapetalae, rosids, malvids, Brassicales, Brassicaceae, Camelineae, Arabidopsis, Arabidopsis thaliana (Mouse-ear cress)	sp|Q9LH31|TPS30_ARATH Terpenoid synthase 30 OS=Arabidopsis thaliana OX=3702 GN=TPS30 PE=2 SV=1	Aratha_terpen_Q9LH31	Aratha_terpen_Q9LH31	TGYN	T	G	Y	N
Q9LIA1	TPS25_ARATH	reviewed	Terpenoid synthase 25 (AtTPS25) (EC 4.2.3.-)	terpen	TPS25 At3g29410 MUO10.2	Arabidopsis thaliana (Mouse-ear cress)	Arabidopsis	thaliana	Aratha	603	Terpene synthase family, Tpsa subfamily	Tpsa subfamily	cellular organisms, Eukaryota, Viridiplantae, Streptophyta, Streptophytina, Embryophyta, Tracheophyta, Euphyllophyta, Spermatophyta, Magnoliopsida, Mesangiospermae, eudicotyledons, Gunneridae, Pentapetalae, rosids, malvids, Brassicales, Brassicaceae, Camelineae, Arabidopsis, Arabidopsis thaliana (Mouse-ear cress)	sp|Q9LIA1|TPS25_ARATH Terpenoid synthase 25 OS=Arabidopsis thaliana OX=3702 GN=TPS25 PE=2 SV=2	Aratha_terpen_Q9LIA1	Aratha_terpen_Q9LIA1	TSFN	T	S	F	N
Q9LLR9	ECS1_ARTAN	reviewed	Epi-cedrol synthase (EC 4.2.3.39) (8-epicedrol synthase)	cedrol	ECS1	Artemisia annua (Sweet wormwood)	Artemisia	annua	Artann	547	Terpene synthase family		cellular organisms, Eukaryota, Viridiplantae, Streptophyta, Streptophytina, Embryophyta, Tracheophyta, Euphyllophyta, Spermatophyta, Magnoliopsida, Mesangiospermae, eudicotyledons, Gunneridae, Pentapetalae, asterids, campanulids, Asterales, Asteraceae, Asteroideae, Anthemideae, Artemisiinae, Artemisia, Artemisia annua (Sweet wormwood)	sp|Q9LLR9|ECS1_ARTAN Epi-cedrol synthase OS=Artemisia annua OX=35608 GN=ECS1 PE=1 SV=1	Artann_cedrol_Q9LLR9	Artann_cedrol_Q9LLR9	FICS	F	I	C	S
Q9LQ27	TPS22_ARATH	reviewed	Terpenoid synthase 22 (AtTPS22) (EC 4.2.3.-)	terpen	TPS22 At1g33750 F14M2.13	Arabidopsis thaliana (Mouse-ear cress)	Arabidopsis	thaliana	Aratha	603	Terpene synthase family, Tpsa subfamily	Tpsa subfamily	cellular organisms, Eukaryota, Viridiplantae, Streptophyta, Streptophytina, Embryophyta, Tracheophyta, Euphyllophyta, Spermatophyta, Magnoliopsida, Mesangiospermae, eudicotyledons, Gunneridae, Pentapetalae, rosids, malvids, Brassicales, Brassicaceae, Camelineae, Arabidopsis, Arabidopsis thaliana (Mouse-ear cress)	sp|Q9LQ27|TPS22_ARATH Terpenoid synthase 22 OS=Arabidopsis thaliana OX=3702 GN=TPS22 PE=2 SV=2	Aratha_terpen_Q9LQ27	Aratha_terpen_Q9LQ27	SSFN	S	S	F	N
Q9LRR2	TPS17_ARATH	reviewed	Terpenoid synthase 17 (AtTPS17) (EC 4.2.3.-)	terpen	TPS17 At3g14490 MOA2.12	Arabidopsis thaliana (Mouse-ear cress)	Arabidopsis	thaliana	Aratha	601	Terpene synthase family, Tpsa subfamily	Tpsa subfamily	cellular organisms, Eukaryota, Viridiplantae, Streptophyta, Streptophytina, Embryophyta, Tracheophyta, Euphyllophyta, Spermatophyta, Magnoliopsida, Mesangiospermae, eudicotyledons, Gunneridae, Pentapetalae, rosids, malvids, Brassicales, Brassicaceae, Camelineae, Arabidopsis, Arabidopsis thaliana (Mouse-ear cress)	sp|Q9LRR2|TPS17_ARATH Terpenoid synthase 17 OS=Arabidopsis thaliana OX=3702 GN=TPS17 PE=2 SV=2	Aratha_terpen_Q9LRR2	Aratha_terpen_Q9LRR2	TTFK	T	T	F	K
Q9LRZ6	MYRS2_ARATH	reviewed	Beta-myrcene/(E)-beta-ocimene synthase 2, chloroplastic (EC 4.2.3.15) (Terpenoid synthase 24) (AtTPS24)	bmyrce	TPS24 At3g25810 K13N2.7	Arabidopsis thaliana (Mouse-ear cress)	Arabidopsis	thaliana	Aratha	598	Terpene synthase family, Tpsb subfamily	Tpsb subfamily	cellular organisms, Eukaryota, Viridiplantae, Streptophyta, Streptophytina, Embryophyta, Tracheophyta, Euphyllophyta, Spermatophyta, Magnoliopsida, Mesangiospermae, eudicotyledons, Gunneridae, Pentapetalae, rosids, malvids, Brassicales, Brassicaceae, Camelineae, Arabidopsis, Arabidopsis thaliana (Mouse-ear cress)	sp|Q9LRZ6|MYRS2_ARATH Beta-myrcene/(E)-beta-ocimene synthase 2, chloroplastic OS=Arabidopsis thaliana OX=3702 GN=TPS24 PE=1 SV=1	Aratha_bmyrce_Q9LRZ6	Aratha_bmyrce_Q9LRZ6	AILK	A	I	L	K
Q9LS76	TPS15_ARATH	reviewed	Terpenoid synthase 15 (AtTPS15) (EC 4.2.3.-)	terpen	TPS15 At3g29190 MXO21.3	Arabidopsis thaliana (Mouse-ear cress)	Arabidopsis	thaliana	Aratha	601	Terpene synthase family, Tpsa subfamily	Tpsa subfamily	cellular organisms, Eukaryota, Viridiplantae, Streptophyta, Streptophytina, Embryophyta, Tracheophyta, Euphyllophyta, Spermatophyta, Magnoliopsida, Mesangiospermae, eudicotyledons, Gunneridae, Pentapetalae, rosids, malvids, Brassicales, Brassicaceae, Camelineae, Arabidopsis, Arabidopsis thaliana (Mouse-ear cress)	sp|Q9LS76|TPS15_ARATH Terpenoid synthase 15 OS=Arabidopsis thaliana OX=3702 GN=TPS15 PE=2 SV=2	Aratha_terpen_Q9LS76	Aratha_terpen_Q9LS76	FIGN	F	I	G	N
Q9LUE0	TPS19_ARATH	reviewed	Terpenoid synthase 19 (AtTPS19) (EC 4.2.3.-)	terpen	TPS19 At3g14540 MIE1.4	Arabidopsis thaliana (Mouse-ear cress)	Arabidopsis	thaliana	Aratha	602	Terpene synthase family, Tpsa subfamily	Tpsa subfamily	cellular organisms, Eukaryota, Viridiplantae, Streptophyta, Streptophytina, Embryophyta, Tracheophyta, Euphyllophyta, Spermatophyta, Magnoliopsida, Mesangiospermae, eudicotyledons, Gunneridae, Pentapetalae, rosids, malvids, Brassicales, Brassicaceae, Camelineae, Arabidopsis, Arabidopsis thaliana (Mouse-ear cress)	sp|Q9LUE0|TPS19_ARATH Terpenoid synthase 19 OS=Arabidopsis thaliana OX=3702 GN=TPS19 PE=2 SV=1	Aratha_terpen_Q9LUE0	Aratha_terpen_Q9LUE0	IAFN	I	A	F	N
Q9LUE2	TPS18_ARATH	reviewed	Terpenoid synthase 18 (AtTPS18) (EC 4.2.3.-)	terpen	TPS18 At3g14520 MIE1.2	Arabidopsis thaliana (Mouse-ear cress)	Arabidopsis	thaliana	Aratha	605	Terpene synthase family, Tpsa subfamily	Tpsa subfamily	cellular organisms, Eukaryota, Viridiplantae, Streptophyta, Streptophytina, Embryophyta, Tracheophyta, Euphyllophyta, Spermatophyta, Magnoliopsida, Mesangiospermae, eudicotyledons, Gunneridae, Pentapetalae, rosids, malvids, Brassicales, Brassicaceae, Camelineae, Arabidopsis, Arabidopsis thaliana (Mouse-ear cress)	sp|Q9LUE2|TPS18_ARATH Terpenoid synthase 18 OS=Arabidopsis thaliana OX=3702 GN=TPS18 PE=2 SV=1	Aratha_terpen_Q9LUE2	Aratha_terpen_Q9LUE2	IAFN	I	A	F	N
Q9LVP7	TPS16_ARATH	reviewed	Putative terpenoid synthase 16 (AtTPS16) (EC 4.2.3.-)	terpen	TPS16 At3g29110 MXE2.1	Arabidopsis thaliana (Mouse-ear cress)	Arabidopsis	thaliana	Aratha	595	Terpene synthase family, Tpsa subfamily	Tpsa subfamily	cellular organisms, Eukaryota, Viridiplantae, Streptophyta, Streptophytina, Embryophyta, Tracheophyta, Euphyllophyta, Spermatophyta, Magnoliopsida, Mesangiospermae, eudicotyledons, Gunneridae, Pentapetalae, rosids, malvids, Brassicales, Brassicaceae, Camelineae, Arabidopsis, Arabidopsis thaliana (Mouse-ear cress)	sp|Q9LVP7|TPS16_ARATH Putative terpenoid synthase 16 OS=Arabidopsis thaliana OX=3702 GN=TPS16 PE=3 SV=1	Aratha_terpen_Q9LVP7	Aratha_terpen_Q9LVP7	FIVT	F	I	V	T
Q9SAK2	KSB_ARATH	reviewed	Ent-kaur-16-ene synthase, chloroplastic (EC 4.2.3.19) (Ent-kaurene synthase) (AtKS) (Ent-kaurene synthase B) (KSB) (Protein GA REQUIRING 2)	kauren	GA2 KS KS1 TPSGA2 At1g79460 T8K14.12	Arabidopsis thaliana (Mouse-ear cress)	Arabidopsis	thaliana	Aratha	785	Terpene synthase family, Tpse subfamily	Tpse subfamily	cellular organisms, Eukaryota, Viridiplantae, Streptophyta, Streptophytina, Embryophyta, Tracheophyta, Euphyllophyta, Spermatophyta, Magnoliopsida, Mesangiospermae, eudicotyledons, Gunneridae, Pentapetalae, rosids, malvids, Brassicales, Brassicaceae, Camelineae, Arabidopsis, Arabidopsis thaliana (Mouse-ear cress)	sp|Q9SAK2|KSB_ARATH Ent-kaur-16-ene synthase, chloroplastic OS=Arabidopsis thaliana OX=3702 GN=GA2 PE=1 SV=1	Aratha_kauren_Q9SAK2	Aratha_kauren_Q9SAK2	GFGN	G	F	G	N
Q9SPN0	LLOS1_ARTAN	reviewed	R-linalool synthase QH1, chloroplastic (EC 4.2.3.26) (Fragment)	linalo	QH1	Artemisia annua (Sweet wormwood)	Artemisia	annua	Artann	567	Terpene synthase family, Tpsb subfamily	Tpsb subfamily	cellular organisms, Eukaryota, Viridiplantae, Streptophyta, Streptophytina, Embryophyta, Tracheophyta, Euphyllophyta, Spermatophyta, Magnoliopsida, Mesangiospermae, eudicotyledons, Gunneridae, Pentapetalae, asterids, campanulids, Asterales, Asteraceae, Asteroideae, Anthemideae, Artemisiinae, Artemisia, Artemisia annua (Sweet wormwood)	sp|Q9SPN0|LLOS1_ARTAN R-linalool synthase QH1, chloroplastic (Fragment) OS=Artemisia annua OX=35608 GN=QH1 PE=1 SV=1	Artann_linalo_Q9SPN0	Artann_linalo_Q9SPN0	AIFK	A	I	F	K
Q9SPN1	LLOS5_ARTAN	reviewed	R-linalool synthase QH5, chloroplastic (EC 4.2.3.26)	linalo	QH5	Artemisia annua (Sweet wormwood)	Artemisia	annua	Artann	583	Terpene synthase family, Tpsb subfamily	Tpsb subfamily	cellular organisms, Eukaryota, Viridiplantae, Streptophyta, Streptophytina, Embryophyta, Tracheophyta, Euphyllophyta, Spermatophyta, Magnoliopsida, Mesangiospermae, eudicotyledons, Gunneridae, Pentapetalae, asterids, campanulids, Asterales, Asteraceae, Asteroideae, Anthemideae, Artemisiinae, Artemisia, Artemisia annua (Sweet wormwood)	sp|Q9SPN1|LLOS5_ARTAN R-linalool synthase QH5, chloroplastic OS=Artemisia annua OX=35608 GN=QH5 PE=2 SV=1	Artann_linalo_Q9SPN1	Artann_linalo_Q9SPN1	AIFK	A	I	F	K
Q9T0J9	GBIS1_ARATH	reviewed	(Z)-gamma-bisabolene synthase 1 (EC 4.2.3.40) (Terpenoid synthase 12) (AtTPS12)	gbisab	TPS12 At4g13280 T9E8.20	Arabidopsis thaliana (Mouse-ear cress)	Arabidopsis	thaliana	Aratha	554	Terpene synthase family, Tpsa subfamily	Tpsa subfamily	cellular organisms, Eukaryota, Viridiplantae, Streptophyta, Streptophytina, Embryophyta, Tracheophyta, Euphyllophyta, Spermatophyta, Magnoliopsida, Mesangiospermae, eudicotyledons, Gunneridae, Pentapetalae, rosids, malvids, Brassicales, Brassicaceae, Camelineae, Arabidopsis, Arabidopsis thaliana (Mouse-ear cress)	sp|Q9T0J9|GBIS1_ARATH (Z)-gamma-bisabolene synthase 1 OS=Arabidopsis thaliana OX=3702 GN=TPS12 PE=1 SV=2	Aratha_gbisab_Q9T0J9	Aratha_gbisab_Q9T0J9	NLGN	N	L	G	N
Q9T0K1	GBIS2_ARATH	reviewed	(Z)-gamma-bisabolene synthase 2 (EC 4.2.3.40) (Terpenoid synthase 13) (AtTPS13)	gbisab	TPS13 At4g13300 T9E8.40	Arabidopsis thaliana (Mouse-ear cress)	Arabidopsis	thaliana	Aratha	554	Terpene synthase family, Tpsa subfamily	Tpsa subfamily	cellular organisms, Eukaryota, Viridiplantae, Streptophyta, Streptophytina, Embryophyta, Tracheophyta, Euphyllophyta, Spermatophyta, Magnoliopsida, Mesangiospermae, eudicotyledons, Gunneridae, Pentapetalae, rosids, malvids, Brassicales, Brassicaceae, Camelineae, Arabidopsis, Arabidopsis thaliana (Mouse-ear cress)	sp|Q9T0K1|GBIS2_ARATH (Z)-gamma-bisabolene synthase 2 OS=Arabidopsis thaliana OX=3702 GN=TPS13 PE=1 SV=2	Aratha_gbisab_Q9T0K1	Aratha_gbisab_Q9T0K1	NLGN	N	L	G	N
Q9XJ32	VTSS1_SOLTU	reviewed	Vetispiradiene synthase 1 (EC 4.2.3.21)	vetisp	PVS1	Solanum tuberosum (Potato)	Solanum	tuberosum	Soltub	556	Terpene synthase family, Tpsa subfamily	Tpsa subfamily	cellular organisms, Eukaryota, Viridiplantae, Streptophyta, Streptophytina, Embryophyta, Tracheophyta, Euphyllophyta, Spermatophyta, Magnoliopsida, Mesangiospermae, eudicotyledons, Gunneridae, Pentapetalae, asterids, lamiids, Solanales, Solanaceae, Solanoideae, Solaneae, Solanum, Solanum tuberosum (Potato)	sp|Q9XJ32|VTSS1_SOLTU Vetispiradiene synthase 1 OS=Solanum tuberosum OX=4113 GN=PVS1 PE=1 SV=1	Soltub_vetisp_Q9XJ32	Soltub_vetisp_Q9XJ32	ISCT	I	S	C	T
Q9ZUH4	TPSA_ARATH	reviewed	Tricyclene synthase, chloroplastic (EC 4.2.3.105) ((E)-beta-ocimene synthase 0e23) (EC 4.2.3.106) (Myrcene synthase 1) (EC 4.2.3.15) (Terpenoid synthase 10) (AtTPS10)	tricyc	TPS10 At2g24210 F27D4.12	Arabidopsis thaliana (Mouse-ear cress)	Arabidopsis	thaliana	Aratha	591	Terpene synthase family, Tpsb subfamily	Tpsb subfamily	cellular organisms, Eukaryota, Viridiplantae, Streptophyta, Streptophytina, Embryophyta, Tracheophyta, Euphyllophyta, Spermatophyta, Magnoliopsida, Mesangiospermae, eudicotyledons, Gunneridae, Pentapetalae, rosids, malvids, Brassicales, Brassicaceae, Camelineae, Arabidopsis, Arabidopsis thaliana (Mouse-ear cress)	sp|Q9ZUH4|TPSA_ARATH Tricyclene synthase, chloroplastic OS=Arabidopsis thaliana OX=3702 GN=TPS10 PE=2 SV=1	Aratha_tricyc_Q9ZUH4	Aratha_tricyc_Q9ZUH4	NIFK	N	I	F	K
U3KYL2	DS_VALOF	reviewed	(-)-drimenol synthase (VoDMS) (EC 4.2.3.194) (Drimenol cyclase) (Sesquiterpene synthase 3) (VoTPS3)	drimen		Valeriana officinalis (Valerian) (Garden heliotrope)	Valeriana	officinalis	Valoff	556	Terpene synthase family		cellular organisms, Eukaryota, Viridiplantae, Streptophyta, Streptophytina, Embryophyta, Tracheophyta, Euphyllophyta, Spermatophyta, Magnoliopsida, Mesangiospermae, eudicotyledons, Gunneridae, Pentapetalae, asterids, campanulids, Dipsacales, Caprifoliaceae, Valeriana, Valeriana officinalis (Valerian) (Garden heliotrope)	sp|U3KYL2|DS_VALOF (-)-drimenol synthase OS=Valeriana officinalis OX=19953 PE=1 SV=1	Valoff_drimen_U3KYL2	Valoff_drimen_U3KYL2	IILT	I	I	L	T
W0FFD7	DS_PERHD	reviewed	(-)-drimenol synthase (PhDS) (EC 4.2.3.194) (Drimenol cyclase) (Sesquiterpene synthase)	drimen		Persicaria hydropiper (Marshpepper knotweed) (Polygonum hydropiper)	Persicaria	hydropiper	Perhyd	559	Terpene synthase family		cellular organisms, Eukaryota, Viridiplantae, Streptophyta, Streptophytina, Embryophyta, Tracheophyta, Euphyllophyta, Spermatophyta, Magnoliopsida, Mesangiospermae, eudicotyledons, Gunneridae, Pentapetalae, Caryophyllales, Polygonaceae, Polygonoideae, Persicarieae, Persicaria, Persicaria hydropiper (Marshpepper knotweed) (Polygonum hydropiper)	sp|W0FFD7|DS_PERHD (-)-drimenol synthase OS=Persicaria hydropiper OX=46901 PE=1 SV=1	Perhyd_drimen_W0FFD7	Perhyd_drimen_W0FFD7	FFGS	F	F	G	S

## Sheet: Angiosperms_UNREVIEWED
Entry	Entry name	Status	Protein names	Gene names	Organism	Genus	Species	Species_Code	Protein families	Taxonomic lineage (ALL)	Original_Caption	NEW_CAPTION	Tetrad	F310	S418	F457	S477
A0A022PQ06	A0A022PQ06_ERYGU	unreviewed	Uncharacterized protein	MIMGU_mgv1a003023mg	Erythranthe guttata (Yellow monkey flower) (Mimulus guttatus)	Erythranthe	guttata	Erygut	Terpene synthase family	cellular organisms, Eukaryota, Viridiplantae, Streptophyta, Streptophytina, Embryophyta, Tracheophyta, Euphyllophyta, Spermatophyta, Magnoliopsida, Mesangiospermae, eudicotyledons, Gunneridae, Pentapetalae, asterids, lamiids, Lamiales, Phrymaceae, Erythranthe, Erythranthe guttata (Yellow monkey flower) (Mimulus guttatus)	tr|A0A022PQ06|A0A022PQ06_ERYGU Uncharacterized protein OS=Erythranthe guttata OX=4155 GN=MIMGU_mgv1a003023mg PE=3 SV=1	Erygut_A0A022PQ06_ERYGU_Uncharacterized protein	NIAK	N	I	A	K
A0A022PRL4	A0A022PRL4_ERYGU	unreviewed	Uncharacterized protein (Fragment)	MIMGU_mgv1a0244873mg	Erythranthe guttata (Yellow monkey flower) (Mimulus guttatus)	Erythranthe	guttata	Erygut	Terpene synthase family	cellular organisms, Eukaryota, Viridiplantae, Streptophyta, Streptophytina, Embryophyta, Tracheophyta, Euphyllophyta, Spermatophyta, Magnoliopsida, Mesangiospermae, eudicotyledons, Gunneridae, Pentapetalae, asterids, lamiids, Lamiales, Phrymaceae, Erythranthe, Erythranthe guttata (Yellow monkey flower) (Mimulus guttatus)	tr|A0A022PRL4|A0A022PRL4_ERYGU Uncharacterized protein (Fragment) OS=Erythranthe guttata OX=4155 GN=MIMGU_mgv1a0244873mg PE=3 SV=1	Erygut_A0A022PRL4_ERYGU_Uncharacterized protein (Fragment)	----	-	-	-	-
A0A022PSE6	A0A022PSE6_ERYGU	unreviewed	Uncharacterized protein (Fragment)	MIMGU_mgv1a0036601mg	Erythranthe guttata (Yellow monkey flower) (Mimulus guttatus)	Erythranthe	guttata	Erygut	Terpene synthase family	cellular organisms, Eukaryota, Viridiplantae, Streptophyta, Streptophytina, Embryophyta, Tracheophyta, Euphyllophyta, Spermatophyta, Magnoliopsida, Mesangiospermae, eudicotyledons, Gunneridae, Pentapetalae, asterids, lamiids, Lamiales, Phrymaceae, Erythranthe, Erythranthe guttata (Yellow monkey flower) (Mimulus guttatus)	tr|A0A022PSE6|A0A022PSE6_ERYGU Uncharacterized protein (Fragment) OS=Erythranthe guttata OX=4155 GN=MIMGU_mgv1a0036601mg PE=3 SV=1	Erygut_A0A022PSE6_ERYGU_Uncharacterized protein (Fragment)	NILK	N	I	L	K
A0A022PVF1	A0A022PVF1_ERYGU	unreviewed	Uncharacterized protein (Fragment)	MIMGU_mgv1a021922mg	Erythranthe guttata (Yellow monkey flower) (Mimulus guttatus)	Erythranthe	guttata	Erygut	Terpene synthase family	cellular organisms, Eukaryota, Viridiplantae, Streptophyta, Streptophytina, Embryophyta, Tracheophyta, Euphyllophyta, Spermatophyta, Magnoliopsida, Mesangiospermae, eudicotyledons, Gunneridae, Pentapetalae, asterids, lamiids, Lamiales, Phrymaceae, Erythranthe, Erythranthe guttata (Yellow monkey flower) (Mimulus guttatus)	tr|A0A022PVF1|A0A022PVF1_ERYGU Uncharacterized protein (Fragment) OS=Erythranthe guttata OX=4155 GN=MIMGU_mgv1a021922mg PE=3 SV=1	Erygut_A0A022PVF1_ERYGU_Uncharacterized protein (Fragment)	NILK	N	I	L	K
A0A022PWJ8	A0A022PWJ8_ERYGU	unreviewed	Uncharacterized protein	MIMGU_mgv1a018094mg	Erythranthe guttata (Yellow monkey flower) (Mimulus guttatus)	Erythranthe	guttata	Erygut	Terpene synthase family	cellular organisms, Eukaryota, Viridiplantae, Streptophyta, Streptophytina, Embryophyta, Tracheophyta, Euphyllophyta, Spermatophyta, Magnoliopsida, Mesangiospermae, eudicotyledons, Gunneridae, Pentapetalae, asterids, lamiids, Lamiales, Phrymaceae, Erythranthe, Erythranthe guttata (Yellow monkey flower) (Mimulus guttatus)	tr|A0A022PWJ8|A0A022PWJ8_ERYGU Uncharacterized protein OS=Erythranthe guttata OX=4155 GN=MIMGU_mgv1a018094mg PE=3 SV=1	Erygut_A0A022PWJ8_ERYGU_Uncharacterized protein	IAAS	I	A	A	S
A0A022PZ95	A0A022PZ95_ERYGU	unreviewed	Uncharacterized protein	MIMGU_mgv1a004140mg	Erythranthe guttata (Yellow monkey flower) (Mimulus guttatus)	Erythranthe	guttata	Erygut	Terpene synthase family	cellular organisms, Eukaryota, Viridiplantae, Streptophyta, Streptophytina, Embryophyta, Tracheophyta, Euphyllophyta, Spermatophyta, Magnoliopsida, Mesangiospermae, eudicotyledons, Gunneridae, Pentapetalae, asterids, lamiids, Lamiales, Phrymaceae, Erythranthe, Erythranthe guttata (Yellow monkey flower) (Mimulus guttatus)	tr|A0A022PZ95|A0A022PZ95_ERYGU Uncharacterized protein OS=Erythranthe guttata OX=4155 GN=MIMGU_mgv1a004140mg PE=3 SV=1	Erygut_A0A022PZ95_ERYGU_Uncharacterized protein	AILK	A	I	L	K
A0A022Q0D3	A0A022Q0D3_ERYGU	unreviewed	Uncharacterized protein	MIMGU_mgv1a001593mg	Erythranthe guttata (Yellow monkey flower) (Mimulus guttatus)	Erythranthe	guttata	Erygut	Terpene synthase family	cellular organisms, Eukaryota, Viridiplantae, Streptophyta, Streptophytina, Embryophyta, Tracheophyta, Euphyllophyta, Spermatophyta, Magnoliopsida, Mesangiospermae, eudicotyledons, Gunneridae, Pentapetalae, asterids, lamiids, Lamiales, Phrymaceae, Erythranthe, Erythranthe guttata (Yellow monkey flower) (Mimulus guttatus)	tr|A0A022Q0D3|A0A022Q0D3_ERYGU Uncharacterized protein OS=Erythranthe guttata OX=4155 GN=MIMGU_mgv1a001593mg PE=3 SV=1	Erygut_A0A022Q0D3_ERYGU_Uncharacterized protein	-IIN	-	I	I	N
A0A022Q0D8	A0A022Q0D8_ERYGU	unreviewed	Uncharacterized protein	MIMGU_mgv1a019381mg	Erythranthe guttata (Yellow monkey flower) (Mimulus guttatus)	Erythranthe	guttata	Erygut	Terpene synthase family	cellular organisms, Eukaryota, Viridiplantae, Streptophyta, Streptophytina, Embryophyta, Tracheophyta, Euphyllophyta, Spermatophyta, Magnoliopsida, Mesangiospermae, eudicotyledons, Gunneridae, Pentapetalae, asterids, lamiids, Lamiales, Phrymaceae, Erythranthe, Erythranthe guttata (Yellow monkey flower) (Mimulus guttatus)	tr|A0A022Q0D8|A0A022Q0D8_ERYGU Uncharacterized protein OS=Erythranthe guttata OX=4155 GN=MIMGU_mgv1a019381mg PE=3 SV=1	Erygut_A0A022Q0D8_ERYGU_Uncharacterized protein	-VVN	-	V	V	N
A0A022Q0E4	A0A022Q0E4_ERYGU	unreviewed	Uncharacterized protein (Fragment)	MIMGU_mgv1a024560mg	Erythranthe guttata (Yellow monkey flower) (Mimulus guttatus)	Erythranthe	guttata	Erygut	Terpene synthase family	cellular organisms, Eukaryota, Viridiplantae, Streptophyta, Streptophytina, Embryophyta, Tracheophyta, Euphyllophyta, Spermatophyta, Magnoliopsida, Mesangiospermae, eudicotyledons, Gunneridae, Pentapetalae, asterids, lamiids, Lamiales, Phrymaceae, Erythranthe, Erythranthe guttata (Yellow monkey flower) (Mimulus guttatus)	tr|A0A022Q0E4|A0A022Q0E4_ERYGU Uncharacterized protein (Fragment) OS=Erythranthe guttata OX=4155 GN=MIMGU_mgv1a024560mg PE=3 SV=1	Erygut_A0A022Q0E4_ERYGU_Uncharacterized protein (Fragment)	----	-	-	-	-
A0A022Q249	A0A022Q249_ERYGU	unreviewed	Uncharacterized protein (Fragment)	MIMGU_mgv1a020412mg	Erythranthe guttata (Yellow monkey flower) (Mimulus guttatus)	Erythranthe	guttata	Erygut	Terpene synthase family	cellular organisms, Eukaryota, Viridiplantae, Streptophyta, Streptophytina, Embryophyta, Tracheophyta, Euphyllophyta, Spermatophyta, Magnoliopsida, Mesangiospermae, eudicotyledons, Gunneridae, Pentapetalae, asterids, lamiids, Lamiales, Phrymaceae, Erythranthe, Erythranthe guttata (Yellow monkey flower) (Mimulus guttatus)	tr|A0A022Q249|A0A022Q249_ERYGU Uncharacterized protein (Fragment) OS=Erythranthe guttata OX=4155 GN=MIMGU_mgv1a020412mg PE=3 SV=1	Erygut_A0A022Q249_ERYGU_Uncharacterized protein (Fragment)	----	-	-	-	-
A0A022Q258	A0A022Q258_ERYGU	unreviewed	Uncharacterized protein	MIMGU_mgv1a002028mg	Erythranthe guttata (Yellow monkey flower) (Mimulus guttatus)	Erythranthe	guttata	Erygut	Terpene synthase family	cellular organisms, Eukaryota, Viridiplantae, Streptophyta, Streptophytina, Embryophyta, Tracheophyta, Euphyllophyta, Spermatophyta, Magnoliopsida, Mesangiospermae, eudicotyledons, Gunneridae, Pentapetalae, asterids, lamiids, Lamiales, Phrymaceae, Erythranthe, Erythranthe guttata (Yellow monkey flower) (Mimulus guttatus)	tr|A0A022Q258|A0A022Q258_ERYGU Uncharacterized protein OS=Erythranthe guttata OX=4155 GN=MIMGU_mgv1a002028mg PE=3 SV=1	Erygut_A0A022Q258_ERYGU_Uncharacterized protein	--CD	-	-	C	D
A0A022Q2W5	A0A022Q2W5_ERYGU	unreviewed	Uncharacterized protein	MIMGU_mgv1a023164mg	Erythranthe guttata (Yellow monkey flower) (Mimulus guttatus)	Erythranthe	guttata	Erygut	Terpene synthase family	cellular organisms, Eukaryota, Viridiplantae, Streptophyta, Streptophytina, Embryophyta, Tracheophyta, Euphyllophyta, Spermatophyta, Magnoliopsida, Mesangiospermae, eudicotyledons, Gunneridae, Pentapetalae, asterids, lamiids, Lamiales, Phrymaceae, Erythranthe, Erythranthe guttata (Yellow monkey flower) (Mimulus guttatus)	tr|A0A022Q2W5|A0A022Q2W5_ERYGU Uncharacterized protein OS=Erythranthe guttata OX=4155 GN=MIMGU_mgv1a023164mg PE=3 SV=1	Erygut_A0A022Q2W5_ERYGU_Uncharacterized protein	ISCT	I	S	C	T
A0A022Q2Y7	A0A022Q2Y7_ERYGU	unreviewed	Uncharacterized protein	MIMGU_mgv1a019334mg	Erythranthe guttata (Yellow monkey flower) (Mimulus guttatus)	Erythranthe	guttata	Erygut	Terpene synthase family	cellular organisms, Eukaryota, Viridiplantae, Streptophyta, Streptophytina, Embryophyta, Tracheophyta, Euphyllophyta, Spermatophyta, Magnoliopsida, Mesangiospermae, eudicotyledons, Gunneridae, Pentapetalae, asterids, lamiids, Lamiales, Phrymaceae, Erythranthe, Erythranthe guttata (Yellow monkey flower) (Mimulus guttatus)	tr|A0A022Q2Y7|A0A022Q2Y7_ERYGU Uncharacterized protein OS=Erythranthe guttata OX=4155 GN=MIMGU_mgv1a019334mg PE=3 SV=1	Erygut_A0A022Q2Y7_ERYGU_Uncharacterized protein	IAVT	I	A	V	T
A0A022Q2Z5	A0A022Q2Z5_ERYGU	unreviewed	Uncharacterized protein	MIMGU_mgv1a023416mg	Erythranthe guttata (Yellow monkey flower) (Mimulus guttatus)	Erythranthe	guttata	Erygut	Terpene synthase family	cellular organisms, Eukaryota, Viridiplantae, Streptophyta, Streptophytina, Embryophyta, Tracheophyta, Euphyllophyta, Spermatophyta, Magnoliopsida, Mesangiospermae, eudicotyledons, Gunneridae, Pentapetalae, asterids, lamiids, Lamiales, Phrymaceae, Erythranthe, Erythranthe guttata (Yellow monkey flower) (Mimulus guttatus)	tr|A0A022Q2Z5|A0A022Q2Z5_ERYGU Uncharacterized protein OS=Erythranthe guttata OX=4155 GN=MIMGU_mgv1a023416mg PE=3 SV=1	Erygut_A0A022Q2Z5_ERYGU_Uncharacterized protein	ISCT	I	S	C	T
A0A022Q307	A0A022Q307_ERYGU	unreviewed	Uncharacterized protein	MIMGU_mgv1a018573mg	Erythranthe guttata (Yellow monkey flower) (Mimulus guttatus)	Erythranthe	guttata	Erygut	Terpene synthase family	cellular organisms, Eukaryota, Viridiplantae, Streptophyta, Streptophytina, Embryophyta, Tracheophyta, Euphyllophyta, Spermatophyta, Magnoliopsida, Mesangiospermae, eudicotyledons, Gunneridae, Pentapetalae, asterids, lamiids, Lamiales, Phrymaceae, Erythranthe, Erythranthe guttata (Yellow monkey flower) (Mimulus guttatus)	tr|A0A022Q307|A0A022Q307_ERYGU Uncharacterized protein OS=Erythranthe guttata OX=4155 GN=MIMGU_mgv1a018573mg PE=3 SV=1	Erygut_A0A022Q307_ERYGU_Uncharacterized protein	-IVN	-	I	V	N
A0A022Q315	A0A022Q315_ERYGU	unreviewed	Uncharacterized protein	MIMGU_mgv1a026400mg	Erythranthe guttata (Yellow monkey flower) (Mimulus guttatus)	Erythranthe	guttata	Erygut	Terpene synthase family	cellular organisms, Eukaryota, Viridiplantae, Streptophyta, Streptophytina, Embryophyta, Tracheophyta, Euphyllophyta, Spermatophyta, Magnoliopsida, Mesangiospermae, eudicotyledons, Gunneridae, Pentapetalae, asterids, lamiids, Lamiales, Phrymaceae, Erythranthe, Erythranthe guttata (Yellow monkey flower) (Mimulus guttatus)	tr|A0A022Q315|A0A022Q315_ERYGU Uncharacterized protein OS=Erythranthe guttata OX=4155 GN=MIMGU_mgv1a026400mg PE=3 SV=1	Erygut_A0A022Q315_ERYGU_Uncharacterized protein	--CD	-	-	C	D
A0A022Q459	A0A022Q459_ERYGU	unreviewed	Uncharacterized protein	MIMGU_mgv1a023510mg	Erythranthe guttata (Yellow monkey flower) (Mimulus guttatus)	Erythranthe	guttata	Erygut	Terpene synthase family	cellular organisms, Eukaryota, Viridiplantae, Streptophyta, Streptophytina, Embryophyta, Tracheophyta, Euphyllophyta, Spermatophyta, Magnoliopsida, Mesangiospermae, eudicotyledons, Gunneridae, Pentapetalae, asterids, lamiids, Lamiales, Phrymaceae, Erythranthe, Erythranthe guttata (Yellow monkey flower) (Mimulus guttatus)	tr|A0A022Q459|A0A022Q459_ERYGU Uncharacterized protein OS=Erythranthe guttata OX=4155 GN=MIMGU_mgv1a023510mg PE=3 SV=1	Erygut_A0A022Q459_ERYGU_Uncharacterized protein	ICTT	I	C	T	T
A0A022Q474	A0A022Q474_ERYGU	unreviewed	Uncharacterized protein (Fragment)	MIMGU_mgv1a025353mg	Erythranthe guttata (Yellow monkey flower) (Mimulus guttatus)	Erythranthe	guttata	Erygut	Terpene synthase family	cellular organisms, Eukaryota, Viridiplantae, Streptophyta, Streptophytina, Embryophyta, Tracheophyta, Euphyllophyta, Spermatophyta, Magnoliopsida, Mesangiospermae, eudicotyledons, Gunneridae, Pentapetalae, asterids, lamiids, Lamiales, Phrymaceae, Erythranthe, Erythranthe guttata (Yellow monkey flower) (Mimulus guttatus)	tr|A0A022Q474|A0A022Q474_ERYGU Uncharacterized protein (Fragment) OS=Erythranthe guttata OX=4155 GN=MIMGU_mgv1a025353mg PE=3 SV=1	Erygut_A0A022Q474_ERYGU_Uncharacterized protein (Fragment)	-VVN	-	V	V	N
A0A022Q481	A0A022Q481_ERYGU	unreviewed	Uncharacterized protein	MIMGU_mgv1a002331mg	Erythranthe guttata (Yellow monkey flower) (Mimulus guttatus)	Erythranthe	guttata	Erygut	Terpene synthase family	cellular organisms, Eukaryota, Viridiplantae, Streptophyta, Streptophytina, Embryophyta, Tracheophyta, Euphyllophyta, Spermatophyta, Magnoliopsida, Mesangiospermae, eudicotyledons, Gunneridae, Pentapetalae, asterids, lamiids, Lamiales, Phrymaceae, Erythranthe, Erythranthe guttata (Yellow monkey flower) (Mimulus guttatus)	tr|A0A022Q481|A0A022Q481_ERYGU Uncharacterized protein OS=Erythranthe guttata OX=4155 GN=MIMGU_mgv1a002331mg PE=3 SV=1	Erygut_A0A022Q481_ERYGU_Uncharacterized protein	--CD	-	-	C	D
A0A022Q670	A0A022Q670_ERYGU	unreviewed	Uncharacterized protein	MIMGU_mgv1a023180mg	Erythranthe guttata (Yellow monkey flower) (Mimulus guttatus)	Erythranthe	guttata	Erygut	Terpene synthase family	cellular organisms, Eukaryota, Viridiplantae, Streptophyta, Streptophytina, Embryophyta, Tracheophyta, Euphyllophyta, Spermatophyta, Magnoliopsida, Mesangiospermae, eudicotyledons, Gunneridae, Pentapetalae, asterids, lamiids, Lamiales, Phrymaceae, Erythranthe, Erythranthe guttata (Yellow monkey flower) (Mimulus guttatus)	tr|A0A022Q670|A0A022Q670_ERYGU Uncharacterized protein OS=Erythranthe guttata OX=4155 GN=MIMGU_mgv1a023180mg PE=3 SV=1	Erygut_A0A022Q670_ERYGU_Uncharacterized protein	--CD	-	-	C	D
A0A022QA47	A0A022QA47_ERYGU	unreviewed	Uncharacterized protein	MIMGU_mgv1a007300mg	Erythranthe guttata (Yellow monkey flower) (Mimulus guttatus)	Erythranthe	guttata	Erygut	Terpene synthase family	cellular organisms, Eukaryota, Viridiplantae, Streptophyta, Streptophytina, Embryophyta, Tracheophyta, Euphyllophyta, Spermatophyta, Magnoliopsida, Mesangiospermae, eudicotyledons, Gunneridae, Pentapetalae, asterids, lamiids, Lamiales, Phrymaceae, Erythranthe, Erythranthe guttata (Yellow monkey flower) (Mimulus guttatus)	tr|A0A022QA47|A0A022QA47_ERYGU Uncharacterized protein OS=Erythranthe guttata OX=4155 GN=MIMGU_mgv1a007300mg PE=3 SV=1	Erygut_A0A022QA47_ERYGU_Uncharacterized protein	L---	L	-	-	-
A0A022QAX1	A0A022QAX1_ERYGU	unreviewed	Uncharacterized protein	MIMGU_mgv1a023674mg	Erythranthe guttata (Yellow monkey flower) (Mimulus guttatus)	Erythranthe	guttata	Erygut	Terpene synthase family	cellular organisms, Eukaryota, Viridiplantae, Streptophyta, Streptophytina, Embryophyta, Tracheophyta, Euphyllophyta, Spermatophyta, Magnoliopsida, Mesangiospermae, eudicotyledons, Gunneridae, Pentapetalae, asterids, lamiids, Lamiales, Phrymaceae, Erythranthe, Erythranthe guttata (Yellow monkey flower) (Mimulus guttatus)	tr|A0A022QAX1|A0A022QAX1_ERYGU Uncharacterized protein OS=Erythranthe guttata OX=4155 GN=MIMGU_mgv1a023674mg PE=3 SV=1	Erygut_A0A022QAX1_ERYGU_Uncharacterized protein	-VVN	-	V	V	N
A0A022QFU7	A0A022QFU7_ERYGU	unreviewed	Uncharacterized protein	MIMGU_mgv1a002995mg	Erythranthe guttata (Yellow monkey flower) (Mimulus guttatus)	Erythranthe	guttata	Erygut	Terpene synthase family	cellular organisms, Eukaryota, Viridiplantae, Streptophyta, Streptophytina, Embryophyta, Tracheophyta, Euphyllophyta, Spermatophyta, Magnoliopsida, Mesangiospermae, eudicotyledons, Gunneridae, Pentapetalae, asterids, lamiids, Lamiales, Phrymaceae, Erythranthe, Erythranthe guttata (Yellow monkey flower) (Mimulus guttatus)	tr|A0A022QFU7|A0A022QFU7_ERYGU Uncharacterized protein OS=Erythranthe guttata OX=4155 GN=MIMGU_mgv1a002995mg PE=3 SV=1	Erygut_A0A022QFU7_ERYGU_Uncharacterized protein	-FCV	-	F	C	V
A0A022QGL7	A0A022QGL7_ERYGU	unreviewed	Uncharacterized protein (Fragment)	MIMGU_mgv1a020580mg	Erythranthe guttata (Yellow monkey flower) (Mimulus guttatus)	Erythranthe	guttata	Erygut	Terpene synthase family	cellular organisms, Eukaryota, Viridiplantae, Streptophyta, Streptophytina, Embryophyta, Tracheophyta, Euphyllophyta, Spermatophyta, Magnoliopsida, Mesangiospermae, eudicotyledons, Gunneridae, Pentapetalae, asterids, lamiids, Lamiales, Phrymaceae, Erythranthe, Erythranthe guttata (Yellow monkey flower) (Mimulus guttatus)	tr|A0A022QGL7|A0A022QGL7_ERYGU Uncharacterized protein (Fragment) OS=Erythranthe guttata OX=4155 GN=MIMGU_mgv1a020580mg PE=3 SV=1	Erygut_A0A022QGL7_ERYGU_Uncharacterized protein (Fragment)	AILK	A	I	L	K
A0A022QI24	A0A022QI24_ERYGU	unreviewed	Uncharacterized protein	MIMGU_mgv1a002236mg	Erythranthe guttata (Yellow monkey flower) (Mimulus guttatus)	Erythranthe	guttata	Erygut	Terpene synthase family	cellular organisms, Eukaryota, Viridiplantae, Streptophyta, Streptophytina, Embryophyta, Tracheophyta, Euphyllophyta, Spermatophyta, Magnoliopsida, Mesangiospermae, eudicotyledons, Gunneridae, Pentapetalae, asterids, lamiids, Lamiales, Phrymaceae, Erythranthe, Erythranthe guttata (Yellow monkey flower) (Mimulus guttatus)	tr|A0A022QI24|A0A022QI24_ERYGU Uncharacterized protein OS=Erythranthe guttata OX=4155 GN=MIMGU_mgv1a002236mg PE=3 SV=1	Erygut_A0A022QI24_ERYGU_Uncharacterized protein	-FCN	-	F	C	N
A0A022QI37	A0A022QI37_ERYGU	unreviewed	Uncharacterized protein (Fragment)	MIMGU_mgv1a0255741mg	Erythranthe guttata (Yellow monkey flower) (Mimulus guttatus)	Erythranthe	guttata	Erygut	Terpene synthase family	cellular organisms, Eukaryota, Viridiplantae, Streptophyta, Streptophytina, Embryophyta, Tracheophyta, Euphyllophyta, Spermatophyta, Magnoliopsida, Mesangiospermae, eudicotyledons, Gunneridae, Pentapetalae, asterids, lamiids, Lamiales, Phrymaceae, Erythranthe, Erythranthe guttata (Yellow monkey flower) (Mimulus guttatus)	tr|A0A022QI37|A0A022QI37_ERYGU Uncharacterized protein (Fragment) OS=Erythranthe guttata OX=4155 GN=MIMGU_mgv1a0255741mg PE=3 SV=1	Erygut_A0A022QI37_ERYGU_Uncharacterized protein (Fragment)	IGCT	I	G	C	T
A0A022QIP8	A0A022QIP8_ERYGU	unreviewed	Uncharacterized protein	MIMGU_mgv1a023119mg	Erythranthe guttata (Yellow monkey flower) (Mimulus guttatus)	Erythranthe	guttata	Erygut	Terpene synthase family	cellular organisms, Eukaryota, Viridiplantae, Streptophyta, Streptophytina, Embryophyta, Tracheophyta, Euphyllophyta, Spermatophyta, Magnoliopsida, Mesangiospermae, eudicotyledons, Gunneridae, Pentapetalae, asterids, lamiids, Lamiales, Phrymaceae, Erythranthe, Erythranthe guttata (Yellow monkey flower) (Mimulus guttatus)	tr|A0A022QIP8|A0A022QIP8_ERYGU Uncharacterized protein OS=Erythranthe guttata OX=4155 GN=MIMGU_mgv1a023119mg PE=3 SV=1	Erygut_A0A022QIP8_ERYGU_Uncharacterized protein	AILK	A	I	L	K
A0A022QJU2	A0A022QJU2_ERYGU	unreviewed	Uncharacterized protein (Fragment)	MIMGU_mgv1a020487mg	Erythranthe guttata (Yellow monkey flower) (Mimulus guttatus)	Erythranthe	guttata	Erygut	Terpene synthase family	cellular organisms, Eukaryota, Viridiplantae, Streptophyta, Streptophytina, Embryophyta, Tracheophyta, Euphyllophyta, Spermatophyta, Magnoliopsida, Mesangiospermae, eudicotyledons, Gunneridae, Pentapetalae, asterids, lamiids, Lamiales, Phrymaceae, Erythranthe, Erythranthe guttata (Yellow monkey flower) (Mimulus guttatus)	tr|A0A022QJU2|A0A022QJU2_ERYGU Uncharacterized protein (Fragment) OS=Erythranthe guttata OX=4155 GN=MIMGU_mgv1a020487mg PE=3 SV=1	Erygut_A0A022QJU2_ERYGU_Uncharacterized protein (Fragment)	ISIS	I	S	I	S
A0A022QKQ8	A0A022QKQ8_ERYGU	unreviewed	Uncharacterized protein	MIMGU_mgv1a019544mg	Erythranthe guttata (Yellow monkey flower) (Mimulus guttatus)	Erythranthe	guttata	Erygut	Terpene synthase family	cellular organisms, Eukaryota, Viridiplantae, Streptophyta, Streptophytina, Embryophyta, Tracheophyta, Euphyllophyta, Spermatophyta, Magnoliopsida, Mesangiospermae, eudicotyledons, Gunneridae, Pentapetalae, asterids, lamiids, Lamiales, Phrymaceae, Erythranthe, Erythranthe guttata (Yellow monkey flower) (Mimulus guttatus)	tr|A0A022QKQ8|A0A022QKQ8_ERYGU Uncharacterized protein OS=Erythranthe guttata OX=4155 GN=MIMGU_mgv1a019544mg PE=3 SV=1	Erygut_A0A022QKQ8_ERYGU_Uncharacterized protein	AILK	A	I	L	K
A0A022QMZ4	A0A022QMZ4_ERYGU	unreviewed	Uncharacterized protein	MIMGU_mgv1a022512mg	Erythranthe guttata (Yellow monkey flower) (Mimulus guttatus)	Erythranthe	guttata	Erygut	Terpene synthase family	cellular organisms, Eukaryota, Viridiplantae, Streptophyta, Streptophytina, Embryophyta, Tracheophyta, Euphyllophyta, Spermatophyta, Magnoliopsida, Mesangiospermae, eudicotyledons, Gunneridae, Pentapetalae, asterids, lamiids, Lamiales, Phrymaceae, Erythranthe, Erythranthe guttata (Yellow monkey flower) (Mimulus guttatus)	tr|A0A022QMZ4|A0A022QMZ4_ERYGU Uncharacterized protein OS=Erythranthe guttata OX=4155 GN=MIMGU_mgv1a022512mg PE=3 SV=1	Erygut_A0A022QMZ4_ERYGU_Uncharacterized protein	AILK	A	I	L	K
A0A022QR66	A0A022QR66_ERYGU	unreviewed	Uncharacterized protein (Fragment)	MIMGU_mgv1a024771mg	Erythranthe guttata (Yellow monkey flower) (Mimulus guttatus)	Erythranthe	guttata	Erygut	Terpene synthase family	cellular organisms, Eukaryota, Viridiplantae, Streptophyta, Streptophytina, Embryophyta, Tracheophyta, Euphyllophyta, Spermatophyta, Magnoliopsida, Mesangiospermae, eudicotyledons, Gunneridae, Pentapetalae, asterids, lamiids, Lamiales, Phrymaceae, Erythranthe, Erythranthe guttata (Yellow monkey flower) (Mimulus guttatus)	tr|A0A022QR66|A0A022QR66_ERYGU Uncharacterized protein (Fragment) OS=Erythranthe guttata OX=4155 GN=MIMGU_mgv1a024771mg PE=3 SV=1	Erygut_A0A022QR66_ERYGU_Uncharacterized protein (Fragment)	-DCG	-	D	C	G
A0A022QS90	A0A022QS90_ERYGU	unreviewed	Uncharacterized protein (Fragment)	MIMGU_mgv1a0228902mg	Erythranthe guttata (Yellow monkey flower) (Mimulus guttatus)	Erythranthe	guttata	Erygut	Terpene synthase family	cellular organisms, Eukaryota, Viridiplantae, Streptophyta, Streptophytina, Embryophyta, Tracheophyta, Euphyllophyta, Spermatophyta, Magnoliopsida, Mesangiospermae, eudicotyledons, Gunneridae, Pentapetalae, asterids, lamiids, Lamiales, Phrymaceae, Erythranthe, Erythranthe guttata (Yellow monkey flower) (Mimulus guttatus)	tr|A0A022QS90|A0A022QS90_ERYGU Uncharacterized protein (Fragment) OS=Erythranthe guttata OX=4155 GN=MIMGU_mgv1a0228902mg PE=3 SV=1	Erygut_A0A022QS90_ERYGU_Uncharacterized protein (Fragment)	-DCG	-	D	C	G
A0A022QUA2	A0A022QUA2_ERYGU	unreviewed	Uncharacterized protein	MIMGU_mgv1a004071mg	Erythranthe guttata (Yellow monkey flower) (Mimulus guttatus)	Erythranthe	guttata	Erygut	Terpene synthase family	cellular organisms, Eukaryota, Viridiplantae, Streptophyta, Streptophytina, Embryophyta, Tracheophyta, Euphyllophyta, Spermatophyta, Magnoliopsida, Mesangiospermae, eudicotyledons, Gunneridae, Pentapetalae, asterids, lamiids, Lamiales, Phrymaceae, Erythranthe, Erythranthe guttata (Yellow monkey flower) (Mimulus guttatus)	tr|A0A022QUA2|A0A022QUA2_ERYGU Uncharacterized protein OS=Erythranthe guttata OX=4155 GN=MIMGU_mgv1a004071mg PE=3 SV=1	Erygut_A0A022QUA2_ERYGU_Uncharacterized protein	TSGT	T	S	G	T
A0A022QV88	A0A022QV88_ERYGU	unreviewed	Uncharacterized protein	MIMGU_mgv1a026799mg	Erythranthe guttata (Yellow monkey flower) (Mimulus guttatus)	Erythranthe	guttata	Erygut	Terpene synthase family	cellular organisms, Eukaryota, Viridiplantae, Streptophyta, Streptophytina, Embryophyta, Tracheophyta, Euphyllophyta, Spermatophyta, Magnoliopsida, Mesangiospermae, eudicotyledons, Gunneridae, Pentapetalae, asterids, lamiids, Lamiales, Phrymaceae, Erythranthe, Erythranthe guttata (Yellow monkey flower) (Mimulus guttatus)	tr|A0A022QV88|A0A022QV88_ERYGU Uncharacterized protein OS=Erythranthe guttata OX=4155 GN=MIMGU_mgv1a026799mg PE=3 SV=1	Erygut_A0A022QV88_ERYGU_Uncharacterized protein	V---	V	-	-	-
A0A022QV90	A0A022QV90_ERYGU	unreviewed	Uncharacterized protein	MIMGU_mgv1a003909mg	Erythranthe guttata (Yellow monkey flower) (Mimulus guttatus)	Erythranthe	guttata	Erygut	Terpene synthase family	cellular organisms, Eukaryota, Viridiplantae, Streptophyta, Streptophytina, Embryophyta, Tracheophyta, Euphyllophyta, Spermatophyta, Magnoliopsida, Mesangiospermae, eudicotyledons, Gunneridae, Pentapetalae, asterids, lamiids, Lamiales, Phrymaceae, Erythranthe, Erythranthe guttata (Yellow monkey flower) (Mimulus guttatus)	tr|A0A022QV90|A0A022QV90_ERYGU Uncharacterized protein OS=Erythranthe guttata OX=4155 GN=MIMGU_mgv1a003909mg PE=3 SV=1	Erygut_A0A022QV90_ERYGU_Uncharacterized protein	MSGT	M	S	G	T
A0A022QVN3	A0A022QVN3_ERYGU	unreviewed	Uncharacterized protein	MIMGU_mgv1a017722mg	Erythranthe guttata (Yellow monkey flower) (Mimulus guttatus)	Erythranthe	guttata	Erygut	Terpene synthase family	cellular organisms, Eukaryota, Viridiplantae, Streptophyta, Streptophytina, Embryophyta, Tracheophyta, Euphyllophyta, Spermatophyta, Magnoliopsida, Mesangiospermae, eudicotyledons, Gunneridae, Pentapetalae, asterids, lamiids, Lamiales, Phrymaceae, Erythranthe, Erythranthe guttata (Yellow monkey flower) (Mimulus guttatus)	tr|A0A022QVN3|A0A022QVN3_ERYGU Uncharacterized protein OS=Erythranthe guttata OX=4155 GN=MIMGU_mgv1a017722mg PE=3 SV=1	Erygut_A0A022QVN3_ERYGU_Uncharacterized protein	ASFK	A	S	F	K
A0A022QVZ5	A0A022QVZ5_ERYGU	unreviewed	Uncharacterized protein	MIMGU_mgv1a004009mg	Erythranthe guttata (Yellow monkey flower) (Mimulus guttatus)	Erythranthe	guttata	Erygut	Terpene synthase family	cellular organisms, Eukaryota, Viridiplantae, Streptophyta, Streptophytina, Embryophyta, Tracheophyta, Euphyllophyta, Spermatophyta, Magnoliopsida, Mesangiospermae, eudicotyledons, Gunneridae, Pentapetalae, asterids, lamiids, Lamiales, Phrymaceae, Erythranthe, Erythranthe guttata (Yellow monkey flower) (Mimulus guttatus)	tr|A0A022QVZ5|A0A022QVZ5_ERYGU Uncharacterized protein OS=Erythranthe guttata OX=4155 GN=MIMGU_mgv1a004009mg PE=3 SV=1	Erygut_A0A022QVZ5_ERYGU_Uncharacterized protein	VSGT	V	S	G	T
A0A022QYI0	A0A022QYI0_ERYGU	unreviewed	Uncharacterized protein	MIMGU_mgv1a023948mg	Erythranthe guttata (Yellow monkey flower) (Mimulus guttatus)	Erythranthe	guttata	Erygut	Terpene synthase family	cellular organisms, Eukaryota, Viridiplantae, Streptophyta, Streptophytina, Embryophyta, Tracheophyta, Euphyllophyta, Spermatophyta, Magnoliopsida, Mesangiospermae, eudicotyledons, Gunneridae, Pentapetalae, asterids, lamiids, Lamiales, Phrymaceae, Erythranthe, Erythranthe guttata (Yellow monkey flower) (Mimulus guttatus)	tr|A0A022QYI0|A0A022QYI0_ERYGU Uncharacterized protein OS=Erythranthe guttata OX=4155 GN=MIMGU_mgv1a023948mg PE=3 SV=1	Erygut_A0A022QYI0_ERYGU_Uncharacterized protein	ICCT	I	C	C	T
A0A022QZ81	A0A022QZ81_ERYGU	unreviewed	Uncharacterized protein	MIMGU_mgv1a005108mg	Erythranthe guttata (Yellow monkey flower) (Mimulus guttatus)	Erythranthe	guttata	Erygut	Terpene synthase family	cellular organisms, Eukaryota, Viridiplantae, Streptophyta, Streptophytina, Embryophyta, Tracheophyta, Euphyllophyta, Spermatophyta, Magnoliopsida, Mesangiospermae, eudicotyledons, Gunneridae, Pentapetalae, asterids, lamiids, Lamiales, Phrymaceae, Erythranthe, Erythranthe guttata (Yellow monkey flower) (Mimulus guttatus)	tr|A0A022QZ81|A0A022QZ81_ERYGU Uncharacterized protein OS=Erythranthe guttata OX=4155 GN=MIMGU_mgv1a005108mg PE=3 SV=1	Erygut_A0A022QZ81_ERYGU_Uncharacterized protein	ICCT	I	C	C	T
A0A022R116	A0A022R116_ERYGU	unreviewed	Uncharacterized protein (Fragment)	MIMGU_mgv1a023889mg	Erythranthe guttata (Yellow monkey flower) (Mimulus guttatus)	Erythranthe	guttata	Erygut	Terpene synthase family	cellular organisms, Eukaryota, Viridiplantae, Streptophyta, Streptophytina, Embryophyta, Tracheophyta, Euphyllophyta, Spermatophyta, Magnoliopsida, Mesangiospermae, eudicotyledons, Gunneridae, Pentapetalae, asterids, lamiids, Lamiales, Phrymaceae, Erythranthe, Erythranthe guttata (Yellow monkey flower) (Mimulus guttatus)	tr|A0A022R116|A0A022R116_ERYGU Uncharacterized protein (Fragment) OS=Erythranthe guttata OX=4155 GN=MIMGU_mgv1a023889mg PE=3 SV=1	Erygut_A0A022R116_ERYGU_Uncharacterized protein (Fragment)	----	-	-	-	-
A0A022R132	A0A022R132_ERYGU	unreviewed	Uncharacterized protein	MIMGU_mgv1a004820mg	Erythranthe guttata (Yellow monkey flower) (Mimulus guttatus)	Erythranthe	guttata	Erygut	Terpene synthase family	cellular organisms, Eukaryota, Viridiplantae, Streptophyta, Streptophytina, Embryophyta, Tracheophyta, Euphyllophyta, Spermatophyta, Magnoliopsida, Mesangiospermae, eudicotyledons, Gunneridae, Pentapetalae, asterids, lamiids, Lamiales, Phrymaceae, Erythranthe, Erythranthe guttata (Yellow monkey flower) (Mimulus guttatus)	tr|A0A022R132|A0A022R132_ERYGU Uncharacterized protein OS=Erythranthe guttata OX=4155 GN=MIMGU_mgv1a004820mg PE=3 SV=1	Erygut_A0A022R132_ERYGU_Uncharacterized protein	ISLS	I	S	L	S
A0A022R6Q4	A0A022R6Q4_ERYGU	unreviewed	Uncharacterized protein	MIMGU_mgv1a003148mg	Erythranthe guttata (Yellow monkey flower) (Mimulus guttatus)	Erythranthe	guttata	Erygut	Terpene synthase family	cellular organisms, Eukaryota, Viridiplantae, Streptophyta, Streptophytina, Embryophyta, Tracheophyta, Euphyllophyta, Spermatophyta, Magnoliopsida, Mesangiospermae, eudicotyledons, Gunneridae, Pentapetalae, asterids, lamiids, Lamiales, Phrymaceae, Erythranthe, Erythranthe guttata (Yellow monkey flower) (Mimulus guttatus)	tr|A0A022R6Q4|A0A022R6Q4_ERYGU Uncharacterized protein OS=Erythranthe guttata OX=4155 GN=MIMGU_mgv1a003148mg PE=3 SV=1	Erygut_A0A022R6Q4_ERYGU_Uncharacterized protein	-IVN	-	I	V	N
A0A022RKG6	A0A022RKG6_ERYGU	unreviewed	Uncharacterized protein (Fragment)	MIMGU_mgv1a023046mg	Erythranthe guttata (Yellow monkey flower) (Mimulus guttatus)	Erythranthe	guttata	Erygut	Terpene synthase family	cellular organisms, Eukaryota, Viridiplantae, Streptophyta, Streptophytina, Embryophyta, Tracheophyta, Euphyllophyta, Spermatophyta, Magnoliopsida, Mesangiospermae, eudicotyledons, Gunneridae, Pentapetalae, asterids, lamiids, Lamiales, Phrymaceae, Erythranthe, Erythranthe guttata (Yellow monkey flower) (Mimulus guttatus)	tr|A0A022RKG6|A0A022RKG6_ERYGU Uncharacterized protein (Fragment) OS=Erythranthe guttata OX=4155 GN=MIMGU_mgv1a023046mg PE=3 SV=1	Erygut_A0A022RKG6_ERYGU_Uncharacterized protein (Fragment)	--CD	-	-	C	D
A0A022RL44	A0A022RL44_ERYGU	unreviewed	Uncharacterized protein	MIMGU_mgv1a022842mg	Erythranthe guttata (Yellow monkey flower) (Mimulus guttatus)	Erythranthe	guttata	Erygut	Terpene synthase family	cellular organisms, Eukaryota, Viridiplantae, Streptophyta, Streptophytina, Embryophyta, Tracheophyta, Euphyllophyta, Spermatophyta, Magnoliopsida, Mesangiospermae, eudicotyledons, Gunneridae, Pentapetalae, asterids, lamiids, Lamiales, Phrymaceae, Erythranthe, Erythranthe guttata (Yellow monkey flower) (Mimulus guttatus)	tr|A0A022RL44|A0A022RL44_ERYGU Uncharacterized protein OS=Erythranthe guttata OX=4155 GN=MIMGU_mgv1a022842mg PE=3 SV=1	Erygut_A0A022RL44_ERYGU_Uncharacterized protein	--CD	-	-	C	D
A0A022RME2	A0A022RME2_ERYGU	unreviewed	Uncharacterized protein	MIMGU_mgv1a002174mg	Erythranthe guttata (Yellow monkey flower) (Mimulus guttatus)	Erythranthe	guttata	Erygut	Terpene synthase family	cellular organisms, Eukaryota, Viridiplantae, Streptophyta, Streptophytina, Embryophyta, Tracheophyta, Euphyllophyta, Spermatophyta, Magnoliopsida, Mesangiospermae, eudicotyledons, Gunneridae, Pentapetalae, asterids, lamiids, Lamiales, Phrymaceae, Erythranthe, Erythranthe guttata (Yellow monkey flower) (Mimulus guttatus)	tr|A0A022RME2|A0A022RME2_ERYGU Uncharacterized protein OS=Erythranthe guttata OX=4155 GN=MIMGU_mgv1a002174mg PE=3 SV=1	Erygut_A0A022RME2_ERYGU_Uncharacterized protein	--CD	-	-	C	D
A0A022RSI9	A0A022RSI9_ERYGU	unreviewed	Uncharacterized protein	MIMGU_mgv1a004446mg	Erythranthe guttata (Yellow monkey flower) (Mimulus guttatus)	Erythranthe	guttata	Erygut	Terpene synthase family	cellular organisms, Eukaryota, Viridiplantae, Streptophyta, Streptophytina, Embryophyta, Tracheophyta, Euphyllophyta, Spermatophyta, Magnoliopsida, Mesangiospermae, eudicotyledons, Gunneridae, Pentapetalae, asterids, lamiids, Lamiales, Phrymaceae, Erythranthe, Erythranthe guttata (Yellow monkey flower) (Mimulus guttatus)	tr|A0A022RSI9|A0A022RSI9_ERYGU Uncharacterized protein OS=Erythranthe guttata OX=4155 GN=MIMGU_mgv1a004446mg PE=3 SV=1	Erygut_A0A022RSI9_ERYGU_Uncharacterized protein	LSCT	L	S	C	T
A0A022RSN1	A0A022RSN1_ERYGU	unreviewed	Uncharacterized protein (Fragment)	MIMGU_mgv1a020175mg	Erythranthe guttata (Yellow monkey flower) (Mimulus guttatus)	Erythranthe	guttata	Erygut	Terpene synthase family	cellular organisms, Eukaryota, Viridiplantae, Streptophyta, Streptophytina, Embryophyta, Tracheophyta, Euphyllophyta, Spermatophyta, Magnoliopsida, Mesangiospermae, eudicotyledons, Gunneridae, Pentapetalae, asterids, lamiids, Lamiales, Phrymaceae, Erythranthe, Erythranthe guttata (Yellow monkey flower) (Mimulus guttatus)	tr|A0A022RSN1|A0A022RSN1_ERYGU Uncharacterized protein (Fragment) OS=Erythranthe guttata OX=4155 GN=MIMGU_mgv1a020175mg PE=3 SV=1	Erygut_A0A022RSN1_ERYGU_Uncharacterized protein (Fragment)	NILK	N	I	L	K
A0A022RU81	A0A022RU81_ERYGU	unreviewed	Uncharacterized protein	MIMGU_mgv1a002915mg	Erythranthe guttata (Yellow monkey flower) (Mimulus guttatus)	Erythranthe	guttata	Erygut	Terpene synthase family	cellular organisms, Eukaryota, Viridiplantae, Streptophyta, Streptophytina, Embryophyta, Tracheophyta, Euphyllophyta, Spermatophyta, Magnoliopsida, Mesangiospermae, eudicotyledons, Gunneridae, Pentapetalae, asterids, lamiids, Lamiales, Phrymaceae, Erythranthe, Erythranthe guttata (Yellow monkey flower) (Mimulus guttatus)	tr|A0A022RU81|A0A022RU81_ERYGU Uncharacterized protein OS=Erythranthe guttata OX=4155 GN=MIMGU_mgv1a002915mg PE=3 SV=1	Erygut_A0A022RU81_ERYGU_Uncharacterized protein	AAVI	A	A	V	I
A0A022S1C8	A0A022S1C8_ERYGU	unreviewed	Uncharacterized protein (Fragment)	MIMGU_mgv1a024292mg	Erythranthe guttata (Yellow monkey flower) (Mimulus guttatus)	Erythranthe	guttata	Erygut	Terpene synthase family	cellular organisms, Eukaryota, Viridiplantae, Streptophyta, Streptophytina, Embryophyta, Tracheophyta, Euphyllophyta, Spermatophyta, Magnoliopsida, Mesangiospermae, eudicotyledons, Gunneridae, Pentapetalae, asterids, lamiids, Lamiales, Phrymaceae, Erythranthe, Erythranthe guttata (Yellow monkey flower) (Mimulus guttatus)	tr|A0A022S1C8|A0A022S1C8_ERYGU Uncharacterized protein (Fragment) OS=Erythranthe guttata OX=4155 GN=MIMGU_mgv1a024292mg PE=3 SV=1	Erygut_A0A022S1C8_ERYGU_Uncharacterized protein (Fragment)	--C-	-	-	C	-
A0A022S1Y2	A0A022S1Y2_ERYGU	unreviewed	Uncharacterized protein	MIMGU_mgv1a025327mg	Erythranthe guttata (Yellow monkey flower) (Mimulus guttatus)	Erythranthe	guttata	Erygut	Terpene synthase family	cellular organisms, Eukaryota, Viridiplantae, Streptophyta, Streptophytina, Embryophyta, Tracheophyta, Euphyllophyta, Spermatophyta, Magnoliopsida, Mesangiospermae, eudicotyledons, Gunneridae, Pentapetalae, asterids, lamiids, Lamiales, Phrymaceae, Erythranthe, Erythranthe guttata (Yellow monkey flower) (Mimulus guttatus)	tr|A0A022S1Y2|A0A022S1Y2_ERYGU Uncharacterized protein OS=Erythranthe guttata OX=4155 GN=MIMGU_mgv1a025327mg PE=3 SV=1	Erygut_A0A022S1Y2_ERYGU_Uncharacterized protein	-SCT	-	S	C	T
A0A022S412	A0A022S412_ERYGU	unreviewed	Uncharacterized protein (Fragment)	MIMGU_mgv1a019488mg	Erythranthe guttata (Yellow monkey flower) (Mimulus guttatus)	Erythranthe	guttata	Erygut	Terpene synthase family	cellular organisms, Eukaryota, Viridiplantae, Streptophyta, Streptophytina, Embryophyta, Tracheophyta, Euphyllophyta, Spermatophyta, Magnoliopsida, Mesangiospermae, eudicotyledons, Gunneridae, Pentapetalae, asterids, lamiids, Lamiales, Phrymaceae, Erythranthe, Erythranthe guttata (Yellow monkey flower) (Mimulus guttatus)	tr|A0A022S412|A0A022S412_ERYGU Uncharacterized protein (Fragment) OS=Erythranthe guttata OX=4155 GN=MIMGU_mgv1a019488mg PE=3 SV=1	Erygut_A0A022S412_ERYGU_Uncharacterized protein (Fragment)	IALS	I	A	L	S
A0A023J8Z5	A0A023J8Z5_9ROSI	unreviewed	Delta guaiene synthase	dGS-1	Aquilaria microcarpa	Aquilaria	microcarpa	Aqumic	Terpene synthase family	cellular organisms, Eukaryota, Viridiplantae, Streptophyta, Streptophytina, Embryophyta, Tracheophyta, Euphyllophyta, Spermatophyta, Magnoliopsida, Mesangiospermae, eudicotyledons, Gunneridae, Pentapetalae, rosids, malvids, Malvales, Thymelaeaceae, Aquilaria, Aquilaria microcarpa	tr|A0A023J8Z5|A0A023J8Z5_9ROSI Delta guaiene synthase OS=Aquilaria microcarpa OX=690718 GN=dGS-1 PE=2 SV=1	Aqumic_A0A023J8Z5_9ROSI_Delta guaiene synthase	IGAS	I	G	A	S
A0A023UAW9	A0A023UAW9_9LAMI	unreviewed	Geraniol synthase (EC 4.2.3.26)		Picrorhiza kurrooa	Picrorhiza	kurrooa	Pickur	Terpene synthase family	cellular organisms, Eukaryota, Viridiplantae, Streptophyta, Streptophytina, Embryophyta, Tracheophyta, Euphyllophyta, Spermatophyta, Magnoliopsida, Mesangiospermae, eudicotyledons, Gunneridae, Pentapetalae, asterids, lamiids, Lamiales, Plantaginaceae, Veroniceae, Picrorhiza, Picrorhiza kurrooa	tr|A0A023UAW9|A0A023UAW9_9LAMI Geraniol synthase OS=Picrorhiza kurrooa OX=195120 PE=2 SV=1	Pickur_A0A023UAW9_9LAMI_Geraniol synthase (EC 4.2.3.26)	IALS	I	A	L	S
A0A023VXS6	A0A023VXS6_POPNI	unreviewed	Nerolidol synthase		Populus nigra (Lombardy poplar)	Populus	nigra	Popnig	Terpene synthase family	cellular organisms, Eukaryota, Viridiplantae, Streptophyta, Streptophytina, Embryophyta, Tracheophyta, Euphyllophyta, Spermatophyta, Magnoliopsida, Mesangiospermae, eudicotyledons, Gunneridae, Pentapetalae, rosids, fabids, Malpighiales, Salicaceae, Saliceae, Populus (poplars), Populus nigra (Lombardy poplar)	tr|A0A023VXS6|A0A023VXS6_POPNI Nerolidol synthase OS=Populus nigra OX=3691 PE=2 SV=1	Popnig_A0A023VXS6_POPNI_Nerolidol synthase	ISLS	I	S	L	S
A0A023VYM5	A0A023VYM5_POPNI	unreviewed	Multiproduct monoterpene synthase		Populus nigra (Lombardy poplar)	Populus	nigra	Popnig	Terpene synthase family	cellular organisms, Eukaryota, Viridiplantae, Streptophyta, Streptophytina, Embryophyta, Tracheophyta, Euphyllophyta, Spermatophyta, Magnoliopsida, Mesangiospermae, eudicotyledons, Gunneridae, Pentapetalae, rosids, fabids, Malpighiales, Salicaceae, Saliceae, Populus (poplars), Populus nigra (Lombardy poplar)	tr|A0A023VYM5|A0A023VYM5_POPNI Multiproduct monoterpene synthase OS=Populus nigra OX=3691 PE=2 SV=1	Popnig_A0A023VYM5_POPNI_Multiproduct monoterpene synthase	NILK	N	I	L	K
A0A058ZRV6	A0A058ZRV6_EUCGR	unreviewed	Uncharacterized protein (Fragment)	EUGRSUZ_L02418	Eucalyptus grandis (Flooded gum)	Eucalyptus	grandis	Eucgra	Terpene synthase family	cellular organisms, Eukaryota, Viridiplantae, Streptophyta, Streptophytina, Embryophyta, Tracheophyta, Euphyllophyta, Spermatophyta, Magnoliopsida, Mesangiospermae, eudicotyledons, Gunneridae, Pentapetalae, rosids, malvids, Myrtales, Myrtaceae, Myrtoideae, Eucalypteae, Eucalyptus, Eucalyptus grandis (Flooded gum)	tr|A0A058ZRV6|A0A058ZRV6_EUCGR Uncharacterized protein (Fragment) OS=Eucalyptus grandis OX=71139 GN=EUGRSUZ_L02418 PE=3 SV=1	Eucgra_A0A058ZRV6_EUCGR_Uncharacterized protein (Fragment)	ISCS	I	S	C	S
A0A058ZS66	A0A058ZS66_EUCGR	unreviewed	Uncharacterized protein	EUGRSUZ_L02298	Eucalyptus grandis (Flooded gum)	Eucalyptus	grandis	Eucgra	Terpene synthase family	cellular organisms, Eukaryota, Viridiplantae, Streptophyta, Streptophytina, Embryophyta, Tracheophyta, Euphyllophyta, Spermatophyta, Magnoliopsida, Mesangiospermae, eudicotyledons, Gunneridae, Pentapetalae, rosids, malvids, Myrtales, Myrtaceae, Myrtoideae, Eucalypteae, Eucalyptus, Eucalyptus grandis (Flooded gum)	tr|A0A058ZS66|A0A058ZS66_EUCGR Uncharacterized protein OS=Eucalyptus grandis OX=71139 GN=EUGRSUZ_L02298 PE=3 SV=1	Eucgra_A0A058ZS66_EUCGR_Uncharacterized protein	MIG-	M	I	G	-
A0A058ZSB7	A0A058ZSB7_EUCGR	unreviewed	Uncharacterized protein	EUGRSUZ_L01753	Eucalyptus grandis (Flooded gum)	Eucalyptus	grandis	Eucgra	Terpene synthase family	cellular organisms, Eukaryota, Viridiplantae, Streptophyta, Streptophytina, Embryophyta, Tracheophyta, Euphyllophyta, Spermatophyta, Magnoliopsida, Mesangiospermae, eudicotyledons, Gunneridae, Pentapetalae, rosids, malvids, Myrtales, Myrtaceae, Myrtoideae, Eucalypteae, Eucalyptus, Eucalyptus grandis (Flooded gum)	tr|A0A058ZSB7|A0A058ZSB7_EUCGR Uncharacterized protein OS=Eucalyptus grandis OX=71139 GN=EUGRSUZ_L01753 PE=3 SV=1	Eucgra_A0A058ZSB7_EUCGR_Uncharacterized protein	IS-S	I	S	-	S
A0A058ZSF8	A0A058ZSF8_EUCGR	unreviewed	Uncharacterized protein	EUGRSUZ_L01686	Eucalyptus grandis (Flooded gum)	Eucalyptus	grandis	Eucgra	Terpene synthase family	cellular organisms, Eukaryota, Viridiplantae, Streptophyta, Streptophytina, Embryophyta, Tracheophyta, Euphyllophyta, Spermatophyta, Magnoliopsida, Mesangiospermae, eudicotyledons, Gunneridae, Pentapetalae, rosids, malvids, Myrtales, Myrtaceae, Myrtoideae, Eucalypteae, Eucalyptus, Eucalyptus grandis (Flooded gum)	tr|A0A058ZSF8|A0A058ZSF8_EUCGR Uncharacterized protein OS=Eucalyptus grandis OX=71139 GN=EUGRSUZ_L01686 PE=3 SV=1	Eucgra_A0A058ZSF8_EUCGR_Uncharacterized protein	IIAS	I	I	A	S
A0A058ZSQ1	A0A058ZSQ1_EUCGR	unreviewed	Uncharacterized protein	EUGRSUZ_L02082	Eucalyptus grandis (Flooded gum)	Eucalyptus	grandis	Eucgra	Terpene synthase family	cellular organisms, Eukaryota, Viridiplantae, Streptophyta, Streptophytina, Embryophyta, Tracheophyta, Euphyllophyta, Spermatophyta, Magnoliopsida, Mesangiospermae, eudicotyledons, Gunneridae, Pentapetalae, rosids, malvids, Myrtales, Myrtaceae, Myrtoideae, Eucalypteae, Eucalyptus, Eucalyptus grandis (Flooded gum)	tr|A0A058ZSQ1|A0A058ZSQ1_EUCGR Uncharacterized protein OS=Eucalyptus grandis OX=71139 GN=EUGRSUZ_L02082 PE=3 SV=1	Eucgra_A0A058ZSQ1_EUCGR_Uncharacterized protein	ITCS	I	T	C	S
A0A058ZTH0	A0A058ZTH0_EUCGR	unreviewed	Terpene_synth_C domain-containing protein	EUGRSUZ_L02212	Eucalyptus grandis (Flooded gum)	Eucalyptus	grandis	Eucgra	Terpene synthase family	cellular organisms, Eukaryota, Viridiplantae, Streptophyta, Streptophytina, Embryophyta, Tracheophyta, Euphyllophyta, Spermatophyta, Magnoliopsida, Mesangiospermae, eudicotyledons, Gunneridae, Pentapetalae, rosids, malvids, Myrtales, Myrtaceae, Myrtoideae, Eucalypteae, Eucalyptus, Eucalyptus grandis (Flooded gum)	tr|A0A058ZTH0|A0A058ZTH0_EUCGR Terpene_synth_C domain-containing protein OS=Eucalyptus grandis OX=71139 GN=EUGRSUZ_L02212 PE=3 SV=1	Eucgra_A0A058ZTH0_EUCGR_Terpene_synth_C domain-containing protein	VSIS	V	S	I	S
A0A058ZTW8	A0A058ZTW8_EUCGR	unreviewed	Uncharacterized protein	EUGRSUZ_L01631	Eucalyptus grandis (Flooded gum)	Eucalyptus	grandis	Eucgra	Terpene synthase family	cellular organisms, Eukaryota, Viridiplantae, Streptophyta, Streptophytina, Embryophyta, Tracheophyta, Euphyllophyta, Spermatophyta, Magnoliopsida, Mesangiospermae, eudicotyledons, Gunneridae, Pentapetalae, rosids, malvids, Myrtales, Myrtaceae, Myrtoideae, Eucalypteae, Eucalyptus, Eucalyptus grandis (Flooded gum)	tr|A0A058ZTW8|A0A058ZTW8_EUCGR Uncharacterized protein OS=Eucalyptus grandis OX=71139 GN=EUGRSUZ_L01631 PE=3 SV=1	Eucgra_A0A058ZTW8_EUCGR_Uncharacterized protein	SSGS	S	S	G	S
A0A058ZZ12	A0A058ZZ12_EUCGR	unreviewed	Uncharacterized protein	EUGRSUZ_K00879	Eucalyptus grandis (Flooded gum)	Eucalyptus	grandis	Eucgra	Terpene synthase family	cellular organisms, Eukaryota, Viridiplantae, Streptophyta, Streptophytina, Embryophyta, Tracheophyta, Euphyllophyta, Spermatophyta, Magnoliopsida, Mesangiospermae, eudicotyledons, Gunneridae, Pentapetalae, rosids, malvids, Myrtales, Myrtaceae, Myrtoideae, Eucalypteae, Eucalyptus, Eucalyptus grandis (Flooded gum)	tr|A0A058ZZ12|A0A058ZZ12_EUCGR Uncharacterized protein OS=Eucalyptus grandis OX=71139 GN=EUGRSUZ_K00879 PE=3 SV=1	Eucgra_A0A058ZZ12_EUCGR_Uncharacterized protein	TSFN	T	S	F	N
A0A058ZZU0	A0A058ZZU0_EUCGR	unreviewed	Uncharacterized protein	EUGRSUZ_K00879	Eucalyptus grandis (Flooded gum)	Eucalyptus	grandis	Eucgra	Terpene synthase family	cellular organisms, Eukaryota, Viridiplantae, Streptophyta, Streptophytina, Embryophyta, Tracheophyta, Euphyllophyta, Spermatophyta, Magnoliopsida, Mesangiospermae, eudicotyledons, Gunneridae, Pentapetalae, rosids, malvids, Myrtales, Myrtaceae, Myrtoideae, Eucalypteae, Eucalyptus, Eucalyptus grandis (Flooded gum)	tr|A0A058ZZU0|A0A058ZZU0_EUCGR Uncharacterized protein OS=Eucalyptus grandis OX=71139 GN=EUGRSUZ_K00879 PE=3 SV=1	Eucgra_A0A058ZZU0_EUCGR_Uncharacterized protein	T---	T	-	-	-
A0A058ZZX3	A0A058ZZX3_EUCGR	unreviewed	Uncharacterized protein	EUGRSUZ_K00827	Eucalyptus grandis (Flooded gum)	Eucalyptus	grandis	Eucgra	Terpene synthase family	cellular organisms, Eukaryota, Viridiplantae, Streptophyta, Streptophytina, Embryophyta, Tracheophyta, Euphyllophyta, Spermatophyta, Magnoliopsida, Mesangiospermae, eudicotyledons, Gunneridae, Pentapetalae, rosids, malvids, Myrtales, Myrtaceae, Myrtoideae, Eucalypteae, Eucalyptus, Eucalyptus grandis (Flooded gum)	tr|A0A058ZZX3|A0A058ZZX3_EUCGR Uncharacterized protein OS=Eucalyptus grandis OX=71139 GN=EUGRSUZ_K00827 PE=3 SV=1	Eucgra_A0A058ZZX3_EUCGR_Uncharacterized protein	TVFN	T	V	F	N
A0A059A014	A0A059A014_EUCGR	unreviewed	Uncharacterized protein	EUGRSUZ_K00876	Eucalyptus grandis (Flooded gum)	Eucalyptus	grandis	Eucgra	Terpene synthase family	cellular organisms, Eukaryota, Viridiplantae, Streptophyta, Streptophytina, Embryophyta, Tracheophyta, Euphyllophyta, Spermatophyta, Magnoliopsida, Mesangiospermae, eudicotyledons, Gunneridae, Pentapetalae, rosids, malvids, Myrtales, Myrtaceae, Myrtoideae, Eucalypteae, Eucalyptus, Eucalyptus grandis (Flooded gum)	tr|A0A059A014|A0A059A014_EUCGR Uncharacterized protein OS=Eucalyptus grandis OX=71139 GN=EUGRSUZ_K00876 PE=3 SV=1	Eucgra_A0A059A014_EUCGR_Uncharacterized protein	NVFN	N	V	F	N
A0A059A066	A0A059A066_EUCGR	unreviewed	Uncharacterized protein	EUGRSUZ_K00878	Eucalyptus grandis (Flooded gum)	Eucalyptus	grandis	Eucgra	Terpene synthase family	cellular organisms, Eukaryota, Viridiplantae, Streptophyta, Streptophytina, Embryophyta, Tracheophyta, Euphyllophyta, Spermatophyta, Magnoliopsida, Mesangiospermae, eudicotyledons, Gunneridae, Pentapetalae, rosids, malvids, Myrtales, Myrtaceae, Myrtoideae, Eucalypteae, Eucalyptus, Eucalyptus grandis (Flooded gum)	tr|A0A059A066|A0A059A066_EUCGR Uncharacterized protein OS=Eucalyptus grandis OX=71139 GN=EUGRSUZ_K00878 PE=3 SV=1	Eucgra_A0A059A066_EUCGR_Uncharacterized protein	NIFN	N	I	F	N
A0A059A121	A0A059A121_EUCGR	unreviewed	Uncharacterized protein	EUGRSUZ_K00828	Eucalyptus grandis (Flooded gum)	Eucalyptus	grandis	Eucgra	Terpene synthase family	cellular organisms, Eukaryota, Viridiplantae, Streptophyta, Streptophytina, Embryophyta, Tracheophyta, Euphyllophyta, Spermatophyta, Magnoliopsida, Mesangiospermae, eudicotyledons, Gunneridae, Pentapetalae, rosids, malvids, Myrtales, Myrtaceae, Myrtoideae, Eucalypteae, Eucalyptus, Eucalyptus grandis (Flooded gum)	tr|A0A059A121|A0A059A121_EUCGR Uncharacterized protein OS=Eucalyptus grandis OX=71139 GN=EUGRSUZ_K00828 PE=3 SV=1	Eucgra_A0A059A121_EUCGR_Uncharacterized protein	NVFN	N	V	F	N
A0A059A154	A0A059A154_EUCGR	unreviewed	Uncharacterized protein	EUGRSUZ_K00877	Eucalyptus grandis (Flooded gum)	Eucalyptus	grandis	Eucgra	Terpene synthase family	cellular organisms, Eukaryota, Viridiplantae, Streptophyta, Streptophytina, Embryophyta, Tracheophyta, Euphyllophyta, Spermatophyta, Magnoliopsida, Mesangiospermae, eudicotyledons, Gunneridae, Pentapetalae, rosids, malvids, Myrtales, Myrtaceae, Myrtoideae, Eucalypteae, Eucalyptus, Eucalyptus grandis (Flooded gum)	tr|A0A059A154|A0A059A154_EUCGR Uncharacterized protein OS=Eucalyptus grandis OX=71139 GN=EUGRSUZ_K00877 PE=3 SV=1	Eucgra_A0A059A154_EUCGR_Uncharacterized protein	TSFN	T	S	F	N
A0A059A158	A0A059A158_EUCGR	unreviewed	Uncharacterized protein	EUGRSUZ_K00881	Eucalyptus grandis (Flooded gum)	Eucalyptus	grandis	Eucgra	Terpene synthase family	cellular organisms, Eukaryota, Viridiplantae, Streptophyta, Streptophytina, Embryophyta, Tracheophyta, Euphyllophyta, Spermatophyta, Magnoliopsida, Mesangiospermae, eudicotyledons, Gunneridae, Pentapetalae, rosids, malvids, Myrtales, Myrtaceae, Myrtoideae, Eucalypteae, Eucalyptus, Eucalyptus grandis (Flooded gum)	tr|A0A059A158|A0A059A158_EUCGR Uncharacterized protein OS=Eucalyptus grandis OX=71139 GN=EUGRSUZ_K00881 PE=3 SV=1	Eucgra_A0A059A158_EUCGR_Uncharacterized protein	FSFN	F	S	F	N
A0A059A8V0	A0A059A8V0_EUCGR	unreviewed	Uncharacterized protein	EUGRSUZ_K03518	Eucalyptus grandis (Flooded gum)	Eucalyptus	grandis	Eucgra	Terpene synthase family	cellular organisms, Eukaryota, Viridiplantae, Streptophyta, Streptophytina, Embryophyta, Tracheophyta, Euphyllophyta, Spermatophyta, Magnoliopsida, Mesangiospermae, eudicotyledons, Gunneridae, Pentapetalae, rosids, malvids, Myrtales, Myrtaceae, Myrtoideae, Eucalypteae, Eucalyptus, Eucalyptus grandis (Flooded gum)	tr|A0A059A8V0|A0A059A8V0_EUCGR Uncharacterized protein OS=Eucalyptus grandis OX=71139 GN=EUGRSUZ_K03518 PE=3 SV=1	Eucgra_A0A059A8V0_EUCGR_Uncharacterized protein	ITCS	I	T	C	S
A0A059ADW7	A0A059ADW7_EUCGR	unreviewed	Uncharacterized protein	EUGRSUZ_J01451	Eucalyptus grandis (Flooded gum)	Eucalyptus	grandis	Eucgra	Terpene synthase family	cellular organisms, Eukaryota, Viridiplantae, Streptophyta, Streptophytina, Embryophyta, Tracheophyta, Euphyllophyta, Spermatophyta, Magnoliopsida, Mesangiospermae, eudicotyledons, Gunneridae, Pentapetalae, rosids, malvids, Myrtales, Myrtaceae, Myrtoideae, Eucalypteae, Eucalyptus, Eucalyptus grandis (Flooded gum)	tr|A0A059ADW7|A0A059ADW7_EUCGR Uncharacterized protein OS=Eucalyptus grandis OX=71139 GN=EUGRSUZ_J01451 PE=3 SV=1	Eucgra_A0A059ADW7_EUCGR_Uncharacterized protein	ISCS	I	S	C	S
A0A059AE63	A0A059AE63_EUCGR	unreviewed	Uncharacterized protein	EUGRSUZ_J01453	Eucalyptus grandis (Flooded gum)	Eucalyptus	grandis	Eucgra	Terpene synthase family	cellular organisms, Eukaryota, Viridiplantae, Streptophyta, Streptophytina, Embryophyta, Tracheophyta, Euphyllophyta, Spermatophyta, Magnoliopsida, Mesangiospermae, eudicotyledons, Gunneridae, Pentapetalae, rosids, malvids, Myrtales, Myrtaceae, Myrtoideae, Eucalypteae, Eucalyptus, Eucalyptus grandis (Flooded gum)	tr|A0A059AE63|A0A059AE63_EUCGR Uncharacterized protein OS=Eucalyptus grandis OX=71139 GN=EUGRSUZ_J01453 PE=3 SV=1	Eucgra_A0A059AE63_EUCGR_Uncharacterized protein	ISCS	I	S	C	S
A0A059AZH4	A0A059AZH4_EUCGR	unreviewed	Uncharacterized protein (Fragment)	EUGRSUZ_H01472	Eucalyptus grandis (Flooded gum)	Eucalyptus	grandis	Eucgra	Terpene synthase family	cellular organisms, Eukaryota, Viridiplantae, Streptophyta, Streptophytina, Embryophyta, Tracheophyta, Euphyllophyta, Spermatophyta, Magnoliopsida, Mesangiospermae, eudicotyledons, Gunneridae, Pentapetalae, rosids, malvids, Myrtales, Myrtaceae, Myrtoideae, Eucalypteae, Eucalyptus, Eucalyptus grandis (Flooded gum)	tr|A0A059AZH4|A0A059AZH4_EUCGR Uncharacterized protein (Fragment) OS=Eucalyptus grandis OX=71139 GN=EUGRSUZ_H01472 PE=3 SV=1	Eucgra_A0A059AZH4_EUCGR_Uncharacterized protein (Fragment)	--CK	-	-	C	K
A0A059B8A7	A0A059B8A7_EUCGR	unreviewed	Uncharacterized protein	EUGRSUZ_H04797	Eucalyptus grandis (Flooded gum)	Eucalyptus	grandis	Eucgra	Terpene synthase family	cellular organisms, Eukaryota, Viridiplantae, Streptophyta, Streptophytina, Embryophyta, Tracheophyta, Euphyllophyta, Spermatophyta, Magnoliopsida, Mesangiospermae, eudicotyledons, Gunneridae, Pentapetalae, rosids, malvids, Myrtales, Myrtaceae, Myrtoideae, Eucalypteae, Eucalyptus, Eucalyptus grandis (Flooded gum)	tr|A0A059B8A7|A0A059B8A7_EUCGR Uncharacterized protein OS=Eucalyptus grandis OX=71139 GN=EUGRSUZ_H04797 PE=3 SV=1	Eucgra_A0A059B8A7_EUCGR_Uncharacterized protein	ITCS	I	T	C	S
A0A059B8W5	A0A059B8W5_EUCGR	unreviewed	Uncharacterized protein	EUGRSUZ_H04978	Eucalyptus grandis (Flooded gum)	Eucalyptus	grandis	Eucgra	Terpene synthase family	cellular organisms, Eukaryota, Viridiplantae, Streptophyta, Streptophytina, Embryophyta, Tracheophyta, Euphyllophyta, Spermatophyta, Magnoliopsida, Mesangiospermae, eudicotyledons, Gunneridae, Pentapetalae, rosids, malvids, Myrtales, Myrtaceae, Myrtoideae, Eucalypteae, Eucalyptus, Eucalyptus grandis (Flooded gum)	tr|A0A059B8W5|A0A059B8W5_EUCGR Uncharacterized protein OS=Eucalyptus grandis OX=71139 GN=EUGRSUZ_H04978 PE=3 SV=1	Eucgra_A0A059B8W5_EUCGR_Uncharacterized protein	MISS	M	I	S	S
A0A059B9J6	A0A059B9J6_EUCGR	unreviewed	Uncharacterized protein	EUGRSUZ_H04977	Eucalyptus grandis (Flooded gum)	Eucalyptus	grandis	Eucgra	Terpene synthase family	cellular organisms, Eukaryota, Viridiplantae, Streptophyta, Streptophytina, Embryophyta, Tracheophyta, Euphyllophyta, Spermatophyta, Magnoliopsida, Mesangiospermae, eudicotyledons, Gunneridae, Pentapetalae, rosids, malvids, Myrtales, Myrtaceae, Myrtoideae, Eucalypteae, Eucalyptus, Eucalyptus grandis (Flooded gum)	tr|A0A059B9J6|A0A059B9J6_EUCGR Uncharacterized protein OS=Eucalyptus grandis OX=71139 GN=EUGRSUZ_H04977 PE=3 SV=1	Eucgra_A0A059B9J6_EUCGR_Uncharacterized protein	MISS	M	I	S	S
A0A059BE79	A0A059BE79_EUCGR	unreviewed	Uncharacterized protein	EUGRSUZ_G01636	Eucalyptus grandis (Flooded gum)	Eucalyptus	grandis	Eucgra	Terpene synthase family	cellular organisms, Eukaryota, Viridiplantae, Streptophyta, Streptophytina, Embryophyta, Tracheophyta, Euphyllophyta, Spermatophyta, Magnoliopsida, Mesangiospermae, eudicotyledons, Gunneridae, Pentapetalae, rosids, malvids, Myrtales, Myrtaceae, Myrtoideae, Eucalypteae, Eucalyptus, Eucalyptus grandis (Flooded gum)	tr|A0A059BE79|A0A059BE79_EUCGR Uncharacterized protein OS=Eucalyptus grandis OX=71139 GN=EUGRSUZ_G01636 PE=3 SV=1	Eucgra_A0A059BE79_EUCGR_Uncharacterized protein	IIAS	I	I	A	S
A0A059BV16	A0A059BV16_EUCGR	unreviewed	Uncharacterized protein	EUGRSUZ_F03398	Eucalyptus grandis (Flooded gum)	Eucalyptus	grandis	Eucgra	Terpene synthase family	cellular organisms, Eukaryota, Viridiplantae, Streptophyta, Streptophytina, Embryophyta, Tracheophyta, Euphyllophyta, Spermatophyta, Magnoliopsida, Mesangiospermae, eudicotyledons, Gunneridae, Pentapetalae, rosids, malvids, Myrtales, Myrtaceae, Myrtoideae, Eucalypteae, Eucalyptus, Eucalyptus grandis (Flooded gum)	tr|A0A059BV16|A0A059BV16_EUCGR Uncharacterized protein OS=Eucalyptus grandis OX=71139 GN=EUGRSUZ_F03398 PE=3 SV=1	Eucgra_A0A059BV16_EUCGR_Uncharacterized protein	ITCS	I	T	C	S
A0A059BV21	A0A059BV21_EUCGR	unreviewed	Uncharacterized protein	EUGRSUZ_F03403	Eucalyptus grandis (Flooded gum)	Eucalyptus	grandis	Eucgra	Terpene synthase family	cellular organisms, Eukaryota, Viridiplantae, Streptophyta, Streptophytina, Embryophyta, Tracheophyta, Euphyllophyta, Spermatophyta, Magnoliopsida, Mesangiospermae, eudicotyledons, Gunneridae, Pentapetalae, rosids, malvids, Myrtales, Myrtaceae, Myrtoideae, Eucalypteae, Eucalyptus, Eucalyptus grandis (Flooded gum)	tr|A0A059BV21|A0A059BV21_EUCGR Uncharacterized protein OS=Eucalyptus grandis OX=71139 GN=EUGRSUZ_F03403 PE=3 SV=1	Eucgra_A0A059BV21_EUCGR_Uncharacterized protein	I---	I	-	-	-
A0A059BV27	A0A059BV27_EUCGR	unreviewed	Uncharacterized protein	EUGRSUZ_F03413	Eucalyptus grandis (Flooded gum)	Eucalyptus	grandis	Eucgra	Terpene synthase family	cellular organisms, Eukaryota, Viridiplantae, Streptophyta, Streptophytina, Embryophyta, Tracheophyta, Euphyllophyta, Spermatophyta, Magnoliopsida, Mesangiospermae, eudicotyledons, Gunneridae, Pentapetalae, rosids, malvids, Myrtales, Myrtaceae, Myrtoideae, Eucalypteae, Eucalyptus, Eucalyptus grandis (Flooded gum)	tr|A0A059BV27|A0A059BV27_EUCGR Uncharacterized protein OS=Eucalyptus grandis OX=71139 GN=EUGRSUZ_F03413 PE=3 SV=1	Eucgra_A0A059BV27_EUCGR_Uncharacterized protein	ISCS	I	S	C	S
A0A059BVE9	A0A059BVE9_EUCGR	unreviewed	Uncharacterized protein	EUGRSUZ_F03396	Eucalyptus grandis (Flooded gum)	Eucalyptus	grandis	Eucgra	Terpene synthase family	cellular organisms, Eukaryota, Viridiplantae, Streptophyta, Streptophytina, Embryophyta, Tracheophyta, Euphyllophyta, Spermatophyta, Magnoliopsida, Mesangiospermae, eudicotyledons, Gunneridae, Pentapetalae, rosids, malvids, Myrtales, Myrtaceae, Myrtoideae, Eucalypteae, Eucalyptus, Eucalyptus grandis (Flooded gum)	tr|A0A059BVE9|A0A059BVE9_EUCGR Uncharacterized protein OS=Eucalyptus grandis OX=71139 GN=EUGRSUZ_F03396 PE=3 SV=1	Eucgra_A0A059BVE9_EUCGR_Uncharacterized protein	I-CS	I	-	C	S
A0A059BVF3	A0A059BVF3_EUCGR	unreviewed	Terpene_synth_C domain-containing protein	EUGRSUZ_F03402	Eucalyptus grandis (Flooded gum)	Eucalyptus	grandis	Eucgra	Terpene synthase family	cellular organisms, Eukaryota, Viridiplantae, Streptophyta, Streptophytina, Embryophyta, Tracheophyta, Euphyllophyta, Spermatophyta, Magnoliopsida, Mesangiospermae, eudicotyledons, Gunneridae, Pentapetalae, rosids, malvids, Myrtales, Myrtaceae, Myrtoideae, Eucalypteae, Eucalyptus, Eucalyptus grandis (Flooded gum)	tr|A0A059BVF3|A0A059BVF3_EUCGR Terpene_synth_C domain-containing protein OS=Eucalyptus grandis OX=71139 GN=EUGRSUZ_F03402 PE=3 SV=1	Eucgra_A0A059BVF3_EUCGR_Terpene_synth_C domain-containing protein	-T-S	-	T	-	S
A0A059BVF7	A0A059BVF7_EUCGR	unreviewed	Uncharacterized protein	EUGRSUZ_F03412	Eucalyptus grandis (Flooded gum)	Eucalyptus	grandis	Eucgra	Terpene synthase family	cellular organisms, Eukaryota, Viridiplantae, Streptophyta, Streptophytina, Embryophyta, Tracheophyta, Euphyllophyta, Spermatophyta, Magnoliopsida, Mesangiospermae, eudicotyledons, Gunneridae, Pentapetalae, rosids, malvids, Myrtales, Myrtaceae, Myrtoideae, Eucalypteae, Eucalyptus, Eucalyptus grandis (Flooded gum)	tr|A0A059BVF7|A0A059BVF7_EUCGR Uncharacterized protein OS=Eucalyptus grandis OX=71139 GN=EUGRSUZ_F03412 PE=3 SV=1	Eucgra_A0A059BVF7_EUCGR_Uncharacterized protein	MIGS	M	I	G	S
A0A059BVT6	A0A059BVT6_EUCGR	unreviewed	Uncharacterized protein	EUGRSUZ_F03400	Eucalyptus grandis (Flooded gum)	Eucalyptus	grandis	Eucgra	Terpene synthase family	cellular organisms, Eukaryota, Viridiplantae, Streptophyta, Streptophytina, Embryophyta, Tracheophyta, Euphyllophyta, Spermatophyta, Magnoliopsida, Mesangiospermae, eudicotyledons, Gunneridae, Pentapetalae, rosids, malvids, Myrtales, Myrtaceae, Myrtoideae, Eucalypteae, Eucalyptus, Eucalyptus grandis (Flooded gum)	tr|A0A059BVT6|A0A059BVT6_EUCGR Uncharacterized protein OS=Eucalyptus grandis OX=71139 GN=EUGRSUZ_F03400 PE=3 SV=1	Eucgra_A0A059BVT6_EUCGR_Uncharacterized protein	ISGS	I	S	G	S
A0A059BVX7	A0A059BVX7_EUCGR	unreviewed	Uncharacterized protein	EUGRSUZ_F03400	Eucalyptus grandis (Flooded gum)	Eucalyptus	grandis	Eucgra	Terpene synthase family	cellular organisms, Eukaryota, Viridiplantae, Streptophyta, Streptophytina, Embryophyta, Tracheophyta, Euphyllophyta, Spermatophyta, Magnoliopsida, Mesangiospermae, eudicotyledons, Gunneridae, Pentapetalae, rosids, malvids, Myrtales, Myrtaceae, Myrtoideae, Eucalypteae, Eucalyptus, Eucalyptus grandis (Flooded gum)	tr|A0A059BVX7|A0A059BVX7_EUCGR Uncharacterized protein OS=Eucalyptus grandis OX=71139 GN=EUGRSUZ_F03400 PE=3 SV=1	Eucgra_A0A059BVX7_EUCGR_Uncharacterized protein	ISGS	I	S	G	S
A0A059BWS1	A0A059BWS1_EUCGR	unreviewed	Uncharacterized protein	EUGRSUZ_F03400	Eucalyptus grandis (Flooded gum)	Eucalyptus	grandis	Eucgra	Terpene synthase family	cellular organisms, Eukaryota, Viridiplantae, Streptophyta, Streptophytina, Embryophyta, Tracheophyta, Euphyllophyta, Spermatophyta, Magnoliopsida, Mesangiospermae, eudicotyledons, Gunneridae, Pentapetalae, rosids, malvids, Myrtales, Myrtaceae, Myrtoideae, Eucalypteae, Eucalyptus, Eucalyptus grandis (Flooded gum)	tr|A0A059BWS1|A0A059BWS1_EUCGR Uncharacterized protein OS=Eucalyptus grandis OX=71139 GN=EUGRSUZ_F03400 PE=3 SV=1	Eucgra_A0A059BWS1_EUCGR_Uncharacterized protein	ISGS	I	S	G	S
A0A059BXJ5	A0A059BXJ5_EUCGR	unreviewed	Uncharacterized protein	EUGRSUZ_F03855	Eucalyptus grandis (Flooded gum)	Eucalyptus	grandis	Eucgra	Terpene synthase family	cellular organisms, Eukaryota, Viridiplantae, Streptophyta, Streptophytina, Embryophyta, Tracheophyta, Euphyllophyta, Spermatophyta, Magnoliopsida, Mesangiospermae, eudicotyledons, Gunneridae, Pentapetalae, rosids, malvids, Myrtales, Myrtaceae, Myrtoideae, Eucalypteae, Eucalyptus, Eucalyptus grandis (Flooded gum)	tr|A0A059BXJ5|A0A059BXJ5_EUCGR Uncharacterized protein OS=Eucalyptus grandis OX=71139 GN=EUGRSUZ_F03855 PE=3 SV=1	Eucgra_A0A059BXJ5_EUCGR_Uncharacterized protein	-FCN	-	F	C	N
A0A059C0I4	A0A059C0I4_EUCGR	unreviewed	Uncharacterized protein	EUGRSUZ_E00404	Eucalyptus grandis (Flooded gum)	Eucalyptus	grandis	Eucgra	Terpene synthase family	cellular organisms, Eukaryota, Viridiplantae, Streptophyta, Streptophytina, Embryophyta, Tracheophyta, Euphyllophyta, Spermatophyta, Magnoliopsida, Mesangiospermae, eudicotyledons, Gunneridae, Pentapetalae, rosids, malvids, Myrtales, Myrtaceae, Myrtoideae, Eucalypteae, Eucalyptus, Eucalyptus grandis (Flooded gum)	tr|A0A059C0I4|A0A059C0I4_EUCGR Uncharacterized protein OS=Eucalyptus grandis OX=71139 GN=EUGRSUZ_E00404 PE=3 SV=1	Eucgra_A0A059C0I4_EUCGR_Uncharacterized protein	TSCS	T	S	C	S
A0A059C0J3	A0A059C0J3_EUCGR	unreviewed	Uncharacterized protein	EUGRSUZ_E00419	Eucalyptus grandis (Flooded gum)	Eucalyptus	grandis	Eucgra	Terpene synthase family	cellular organisms, Eukaryota, Viridiplantae, Streptophyta, Streptophytina, Embryophyta, Tracheophyta, Euphyllophyta, Spermatophyta, Magnoliopsida, Mesangiospermae, eudicotyledons, Gunneridae, Pentapetalae, rosids, malvids, Myrtales, Myrtaceae, Myrtoideae, Eucalypteae, Eucalyptus, Eucalyptus grandis (Flooded gum)	tr|A0A059C0J3|A0A059C0J3_EUCGR Uncharacterized protein OS=Eucalyptus grandis OX=71139 GN=EUGRSUZ_E00419 PE=3 SV=1	Eucgra_A0A059C0J3_EUCGR_Uncharacterized protein	ITCS	I	T	C	S
A0A059C0S4	A0A059C0S4_EUCGR	unreviewed	Uncharacterized protein	EUGRSUZ_E00404	Eucalyptus grandis (Flooded gum)	Eucalyptus	grandis	Eucgra	Terpene synthase family	cellular organisms, Eukaryota, Viridiplantae, Streptophyta, Streptophytina, Embryophyta, Tracheophyta, Euphyllophyta, Spermatophyta, Magnoliopsida, Mesangiospermae, eudicotyledons, Gunneridae, Pentapetalae, rosids, malvids, Myrtales, Myrtaceae, Myrtoideae, Eucalypteae, Eucalyptus, Eucalyptus grandis (Flooded gum)	tr|A0A059C0S4|A0A059C0S4_EUCGR Uncharacterized protein OS=Eucalyptus grandis OX=71139 GN=EUGRSUZ_E00404 PE=3 SV=1	Eucgra_A0A059C0S4_EUCGR_Uncharacterized protein	TSCS	T	S	C	S
A0A059C0T7	A0A059C0T7_EUCGR	unreviewed	Uncharacterized protein	EUGRSUZ_E00416	Eucalyptus grandis (Flooded gum)	Eucalyptus	grandis	Eucgra	Terpene synthase family	cellular organisms, Eukaryota, Viridiplantae, Streptophyta, Streptophytina, Embryophyta, Tracheophyta, Euphyllophyta, Spermatophyta, Magnoliopsida, Mesangiospermae, eudicotyledons, Gunneridae, Pentapetalae, rosids, malvids, Myrtales, Myrtaceae, Myrtoideae, Eucalypteae, Eucalyptus, Eucalyptus grandis (Flooded gum)	tr|A0A059C0T7|A0A059C0T7_EUCGR Uncharacterized protein OS=Eucalyptus grandis OX=71139 GN=EUGRSUZ_E00416 PE=3 SV=1	Eucgra_A0A059C0T7_EUCGR_Uncharacterized protein	TT-S	T	T	-	S
A0A059C175	A0A059C175_EUCGR	unreviewed	Uncharacterized protein	EUGRSUZ_E00414	Eucalyptus grandis (Flooded gum)	Eucalyptus	grandis	Eucgra	Terpene synthase family	cellular organisms, Eukaryota, Viridiplantae, Streptophyta, Streptophytina, Embryophyta, Tracheophyta, Euphyllophyta, Spermatophyta, Magnoliopsida, Mesangiospermae, eudicotyledons, Gunneridae, Pentapetalae, rosids, malvids, Myrtales, Myrtaceae, Myrtoideae, Eucalypteae, Eucalyptus, Eucalyptus grandis (Flooded gum)	tr|A0A059C175|A0A059C175_EUCGR Uncharacterized protein OS=Eucalyptus grandis OX=71139 GN=EUGRSUZ_E00414 PE=3 SV=1	Eucgra_A0A059C175_EUCGR_Uncharacterized protein	ITCS	I	T	C	S
A0A059C1A7	A0A059C1A7_EUCGR	unreviewed	Uncharacterized protein	EUGRSUZ_E00415	Eucalyptus grandis (Flooded gum)	Eucalyptus	grandis	Eucgra	Terpene synthase family	cellular organisms, Eukaryota, Viridiplantae, Streptophyta, Streptophytina, Embryophyta, Tracheophyta, Euphyllophyta, Spermatophyta, Magnoliopsida, Mesangiospermae, eudicotyledons, Gunneridae, Pentapetalae, rosids, malvids, Myrtales, Myrtaceae, Myrtoideae, Eucalypteae, Eucalyptus, Eucalyptus grandis (Flooded gum)	tr|A0A059C1A7|A0A059C1A7_EUCGR Uncharacterized protein OS=Eucalyptus grandis OX=71139 GN=EUGRSUZ_E00415 PE=3 SV=1	Eucgra_A0A059C1A7_EUCGR_Uncharacterized protein	ITCS	I	T	C	S
A0A059C239	A0A059C239_EUCGR	unreviewed	Uncharacterized protein	EUGRSUZ_E00414	Eucalyptus grandis (Flooded gum)	Eucalyptus	grandis	Eucgra	Terpene synthase family	cellular organisms, Eukaryota, Viridiplantae, Streptophyta, Streptophytina, Embryophyta, Tracheophyta, Euphyllophyta, Spermatophyta, Magnoliopsida, Mesangiospermae, eudicotyledons, Gunneridae, Pentapetalae, rosids, malvids, Myrtales, Myrtaceae, Myrtoideae, Eucalypteae, Eucalyptus, Eucalyptus grandis (Flooded gum)	tr|A0A059C239|A0A059C239_EUCGR Uncharacterized protein OS=Eucalyptus grandis OX=71139 GN=EUGRSUZ_E00414 PE=3 SV=1	Eucgra_A0A059C239_EUCGR_Uncharacterized protein	ITCS	I	T	C	S
A0A059C7F6	A0A059C7F6_EUCGR	unreviewed	Uncharacterized protein	EUGRSUZ_E03062	Eucalyptus grandis (Flooded gum)	Eucalyptus	grandis	Eucgra	Terpene synthase family	cellular organisms, Eukaryota, Viridiplantae, Streptophyta, Streptophytina, Embryophyta, Tracheophyta, Euphyllophyta, Spermatophyta, Magnoliopsida, Mesangiospermae, eudicotyledons, Gunneridae, Pentapetalae, rosids, malvids, Myrtales, Myrtaceae, Myrtoideae, Eucalypteae, Eucalyptus, Eucalyptus grandis (Flooded gum)	tr|A0A059C7F6|A0A059C7F6_EUCGR Uncharacterized protein OS=Eucalyptus grandis OX=71139 GN=EUGRSUZ_E03062 PE=3 SV=1	Eucgra_A0A059C7F6_EUCGR_Uncharacterized protein	IV--	I	V	-	-
A0A059C7Z0	A0A059C7Z0_EUCGR	unreviewed	Uncharacterized protein	EUGRSUZ_E02670	Eucalyptus grandis (Flooded gum)	Eucalyptus	grandis	Eucgra	Terpene synthase family	cellular organisms, Eukaryota, Viridiplantae, Streptophyta, Streptophytina, Embryophyta, Tracheophyta, Euphyllophyta, Spermatophyta, Magnoliopsida, Mesangiospermae, eudicotyledons, Gunneridae, Pentapetalae, rosids, malvids, Myrtales, Myrtaceae, Myrtoideae, Eucalypteae, Eucalyptus, Eucalyptus grandis (Flooded gum)	tr|A0A059C7Z0|A0A059C7Z0_EUCGR Uncharacterized protein OS=Eucalyptus grandis OX=71139 GN=EUGRSUZ_E02670 PE=3 SV=1	Eucgra_A0A059C7Z0_EUCGR_Uncharacterized protein	ITCS	I	T	C	S
A0A059C8E3	A0A059C8E3_EUCGR	unreviewed	Uncharacterized protein	EUGRSUZ_E03115	Eucalyptus grandis (Flooded gum)	Eucalyptus	grandis	Eucgra	Terpene synthase family	cellular organisms, Eukaryota, Viridiplantae, Streptophyta, Streptophytina, Embryophyta, Tracheophyta, Euphyllophyta, Spermatophyta, Magnoliopsida, Mesangiospermae, eudicotyledons, Gunneridae, Pentapetalae, rosids, malvids, Myrtales, Myrtaceae, Myrtoideae, Eucalypteae, Eucalyptus, Eucalyptus grandis (Flooded gum)	tr|A0A059C8E3|A0A059C8E3_EUCGR Uncharacterized protein OS=Eucalyptus grandis OX=71139 GN=EUGRSUZ_E03115 PE=3 SV=1	Eucgra_A0A059C8E3_EUCGR_Uncharacterized protein	ISCS	I	S	C	S
A0A059C8T4	A0A059C8T4_EUCGR	unreviewed	Uncharacterized protein	EUGRSUZ_E03311	Eucalyptus grandis (Flooded gum)	Eucalyptus	grandis	Eucgra	Terpene synthase family	cellular organisms, Eukaryota, Viridiplantae, Streptophyta, Streptophytina, Embryophyta, Tracheophyta, Euphyllophyta, Spermatophyta, Magnoliopsida, Mesangiospermae, eudicotyledons, Gunneridae, Pentapetalae, rosids, malvids, Myrtales, Myrtaceae, Myrtoideae, Eucalypteae, Eucalyptus, Eucalyptus grandis (Flooded gum)	tr|A0A059C8T4|A0A059C8T4_EUCGR Uncharacterized protein OS=Eucalyptus grandis OX=71139 GN=EUGRSUZ_E03311 PE=3 SV=1	Eucgra_A0A059C8T4_EUCGR_Uncharacterized protein	ITSS	I	T	S	S
A0A059C902	A0A059C902_EUCGR	unreviewed	Uncharacterized protein	EUGRSUZ_E03572	Eucalyptus grandis (Flooded gum)	Eucalyptus	grandis	Eucgra	Terpene synthase family	cellular organisms, Eukaryota, Viridiplantae, Streptophyta, Streptophytina, Embryophyta, Tracheophyta, Euphyllophyta, Spermatophyta, Magnoliopsida, Mesangiospermae, eudicotyledons, Gunneridae, Pentapetalae, rosids, malvids, Myrtales, Myrtaceae, Myrtoideae, Eucalypteae, Eucalyptus, Eucalyptus grandis (Flooded gum)	tr|A0A059C902|A0A059C902_EUCGR Uncharacterized protein OS=Eucalyptus grandis OX=71139 GN=EUGRSUZ_E03572 PE=3 SV=1	Eucgra_A0A059C902_EUCGR_Uncharacterized protein	ISL-	I	S	L	-
A0A059C929	A0A059C929_EUCGR	unreviewed	Uncharacterized protein	EUGRSUZ_E03605	Eucalyptus grandis (Flooded gum)	Eucalyptus	grandis	Eucgra	Terpene synthase family	cellular organisms, Eukaryota, Viridiplantae, Streptophyta, Streptophytina, Embryophyta, Tracheophyta, Euphyllophyta, Spermatophyta, Magnoliopsida, Mesangiospermae, eudicotyledons, Gunneridae, Pentapetalae, rosids, malvids, Myrtales, Myrtaceae, Myrtoideae, Eucalypteae, Eucalyptus, Eucalyptus grandis (Flooded gum)	tr|A0A059C929|A0A059C929_EUCGR Uncharacterized protein OS=Eucalyptus grandis OX=71139 GN=EUGRSUZ_E03605 PE=3 SV=1	Eucgra_A0A059C929_EUCGR_Uncharacterized protein	ISLS	I	S	L	S
A0A059C997	A0A059C997_EUCGR	unreviewed	Uncharacterized protein	EUGRSUZ_E03562	Eucalyptus grandis (Flooded gum)	Eucalyptus	grandis	Eucgra	Terpene synthase family	cellular organisms, Eukaryota, Viridiplantae, Streptophyta, Streptophytina, Embryophyta, Tracheophyta, Euphyllophyta, Spermatophyta, Magnoliopsida, Mesangiospermae, eudicotyledons, Gunneridae, Pentapetalae, rosids, malvids, Myrtales, Myrtaceae, Myrtoideae, Eucalypteae, Eucalyptus, Eucalyptus grandis (Flooded gum)	tr|A0A059C997|A0A059C997_EUCGR Uncharacterized protein OS=Eucalyptus grandis OX=71139 GN=EUGRSUZ_E03562 PE=3 SV=1	Eucgra_A0A059C997_EUCGR_Uncharacterized protein	ISLS	I	S	L	S
A0A059C9A7	A0A059C9A7_EUCGR	unreviewed	Uncharacterized protein	EUGRSUZ_E03574	Eucalyptus grandis (Flooded gum)	Eucalyptus	grandis	Eucgra	Terpene synthase family	cellular organisms, Eukaryota, Viridiplantae, Streptophyta, Streptophytina, Embryophyta, Tracheophyta, Euphyllophyta, Spermatophyta, Magnoliopsida, Mesangiospermae, eudicotyledons, Gunneridae, Pentapetalae, rosids, malvids, Myrtales, Myrtaceae, Myrtoideae, Eucalypteae, Eucalyptus, Eucalyptus grandis (Flooded gum)	tr|A0A059C9A7|A0A059C9A7_EUCGR Uncharacterized protein OS=Eucalyptus grandis OX=71139 GN=EUGRSUZ_E03574 PE=3 SV=1	Eucgra_A0A059C9A7_EUCGR_Uncharacterized protein	ISLS	I	S	L	S
A0A059C9G7	A0A059C9G7_EUCGR	unreviewed	Uncharacterized protein	EUGRSUZ_E03566	Eucalyptus grandis (Flooded gum)	Eucalyptus	grandis	Eucgra	Terpene synthase family	cellular organisms, Eukaryota, Viridiplantae, Streptophyta, Streptophytina, Embryophyta, Tracheophyta, Euphyllophyta, Spermatophyta, Magnoliopsida, Mesangiospermae, eudicotyledons, Gunneridae, Pentapetalae, rosids, malvids, Myrtales, Myrtaceae, Myrtoideae, Eucalypteae, Eucalyptus, Eucalyptus grandis (Flooded gum)	tr|A0A059C9G7|A0A059C9G7_EUCGR Uncharacterized protein OS=Eucalyptus grandis OX=71139 GN=EUGRSUZ_E03566 PE=3 SV=1	Eucgra_A0A059C9G7_EUCGR_Uncharacterized protein	ISLS	I	S	L	S
A0A059C9H2	A0A059C9H2_EUCGR	unreviewed	Uncharacterized protein (Fragment)	EUGRSUZ_E03571	Eucalyptus grandis (Flooded gum)	Eucalyptus	grandis	Eucgra	Terpene synthase family	cellular organisms, Eukaryota, Viridiplantae, Streptophyta, Streptophytina, Embryophyta, Tracheophyta, Euphyllophyta, Spermatophyta, Magnoliopsida, Mesangiospermae, eudicotyledons, Gunneridae, Pentapetalae, rosids, malvids, Myrtales, Myrtaceae, Myrtoideae, Eucalypteae, Eucalyptus, Eucalyptus grandis (Flooded gum)	tr|A0A059C9H2|A0A059C9H2_EUCGR Uncharacterized protein (Fragment) OS=Eucalyptus grandis OX=71139 GN=EUGRSUZ_E03571 PE=3 SV=1	Eucgra_A0A059C9H2_EUCGR_Uncharacterized protein (Fragment)	ISLS	I	S	L	S
A0A059CA77	A0A059CA77_EUCGR	unreviewed	Uncharacterized protein	EUGRSUZ_E03570	Eucalyptus grandis (Flooded gum)	Eucalyptus	grandis	Eucgra	Terpene synthase family	cellular organisms, Eukaryota, Viridiplantae, Streptophyta, Streptophytina, Embryophyta, Tracheophyta, Euphyllophyta, Spermatophyta, Magnoliopsida, Mesangiospermae, eudicotyledons, Gunneridae, Pentapetalae, rosids, malvids, Myrtales, Myrtaceae, Myrtoideae, Eucalypteae, Eucalyptus, Eucalyptus grandis (Flooded gum)	tr|A0A059CA77|A0A059CA77_EUCGR Uncharacterized protein OS=Eucalyptus grandis OX=71139 GN=EUGRSUZ_E03570 PE=3 SV=1	Eucgra_A0A059CA77_EUCGR_Uncharacterized protein	ISLS	I	S	L	S
A0A059CCW4	A0A059CCW4_EUCGR	unreviewed	Uncharacterized protein	EUGRSUZ_D00671	Eucalyptus grandis (Flooded gum)	Eucalyptus	grandis	Eucgra	Terpene synthase family	cellular organisms, Eukaryota, Viridiplantae, Streptophyta, Streptophytina, Embryophyta, Tracheophyta, Euphyllophyta, Spermatophyta, Magnoliopsida, Mesangiospermae, eudicotyledons, Gunneridae, Pentapetalae, rosids, malvids, Myrtales, Myrtaceae, Myrtoideae, Eucalypteae, Eucalyptus, Eucalyptus grandis (Flooded gum)	tr|A0A059CCW4|A0A059CCW4_EUCGR Uncharacterized protein OS=Eucalyptus grandis OX=71139 GN=EUGRSUZ_D00671 PE=3 SV=1	Eucgra_A0A059CCW4_EUCGR_Uncharacterized protein	-IIN	-	I	I	N
A0A059CCX0	A0A059CCX0_EUCGR	unreviewed	Uncharacterized protein (Fragment)	EUGRSUZ_D00679	Eucalyptus grandis (Flooded gum)	Eucalyptus	grandis	Eucgra	Terpene synthase family	cellular organisms, Eukaryota, Viridiplantae, Streptophyta, Streptophytina, Embryophyta, Tracheophyta, Euphyllophyta, Spermatophyta, Magnoliopsida, Mesangiospermae, eudicotyledons, Gunneridae, Pentapetalae, rosids, malvids, Myrtales, Myrtaceae, Myrtoideae, Eucalypteae, Eucalyptus, Eucalyptus grandis (Flooded gum)	tr|A0A059CCX0|A0A059CCX0_EUCGR Uncharacterized protein (Fragment) OS=Eucalyptus grandis OX=71139 GN=EUGRSUZ_D00679 PE=3 SV=1	Eucgra_A0A059CCX0_EUCGR_Uncharacterized protein (Fragment)	-IIN	-	I	I	N
A0A059CD53	A0A059CD53_EUCGR	unreviewed	Uncharacterized protein	EUGRSUZ_D00668	Eucalyptus grandis (Flooded gum)	Eucalyptus	grandis	Eucgra	Terpene synthase family	cellular organisms, Eukaryota, Viridiplantae, Streptophyta, Streptophytina, Embryophyta, Tracheophyta, Euphyllophyta, Spermatophyta, Magnoliopsida, Mesangiospermae, eudicotyledons, Gunneridae, Pentapetalae, rosids, malvids, Myrtales, Myrtaceae, Myrtoideae, Eucalypteae, Eucalyptus, Eucalyptus grandis (Flooded gum)	tr|A0A059CD53|A0A059CD53_EUCGR Uncharacterized protein OS=Eucalyptus grandis OX=71139 GN=EUGRSUZ_D00668 PE=3 SV=1	Eucgra_A0A059CD53_EUCGR_Uncharacterized protein	-VIN	-	V	I	N
A0A059CD58	A0A059CD58_EUCGR	unreviewed	Uncharacterized protein	EUGRSUZ_D00678	Eucalyptus grandis (Flooded gum)	Eucalyptus	grandis	Eucgra	Terpene synthase family	cellular organisms, Eukaryota, Viridiplantae, Streptophyta, Streptophytina, Embryophyta, Tracheophyta, Euphyllophyta, Spermatophyta, Magnoliopsida, Mesangiospermae, eudicotyledons, Gunneridae, Pentapetalae, rosids, malvids, Myrtales, Myrtaceae, Myrtoideae, Eucalypteae, Eucalyptus, Eucalyptus grandis (Flooded gum)	tr|A0A059CD58|A0A059CD58_EUCGR Uncharacterized protein OS=Eucalyptus grandis OX=71139 GN=EUGRSUZ_D00678 PE=3 SV=1	Eucgra_A0A059CD58_EUCGR_Uncharacterized protein	-VIN	-	V	I	N
A0A059CDF7	A0A059CDF7_EUCGR	unreviewed	Uncharacterized protein	EUGRSUZ_D00861	Eucalyptus grandis (Flooded gum)	Eucalyptus	grandis	Eucgra	Terpene synthase family	cellular organisms, Eukaryota, Viridiplantae, Streptophyta, Streptophytina, Embryophyta, Tracheophyta, Euphyllophyta, Spermatophyta, Magnoliopsida, Mesangiospermae, eudicotyledons, Gunneridae, Pentapetalae, rosids, malvids, Myrtales, Myrtaceae, Myrtoideae, Eucalypteae, Eucalyptus, Eucalyptus grandis (Flooded gum)	tr|A0A059CDF7|A0A059CDF7_EUCGR Uncharacterized protein OS=Eucalyptus grandis OX=71139 GN=EUGRSUZ_D00861 PE=3 SV=1	Eucgra_A0A059CDF7_EUCGR_Uncharacterized protein	VSIS	V	S	I	S
A0A059CDG2	A0A059CDG2_EUCGR	unreviewed	Uncharacterized protein	EUGRSUZ_D00864	Eucalyptus grandis (Flooded gum)	Eucalyptus	grandis	Eucgra	Terpene synthase family	cellular organisms, Eukaryota, Viridiplantae, Streptophyta, Streptophytina, Embryophyta, Tracheophyta, Euphyllophyta, Spermatophyta, Magnoliopsida, Mesangiospermae, eudicotyledons, Gunneridae, Pentapetalae, rosids, malvids, Myrtales, Myrtaceae, Myrtoideae, Eucalypteae, Eucalyptus, Eucalyptus grandis (Flooded gum)	tr|A0A059CDG2|A0A059CDG2_EUCGR Uncharacterized protein OS=Eucalyptus grandis OX=71139 GN=EUGRSUZ_D00864 PE=3 SV=1	Eucgra_A0A059CDG2_EUCGR_Uncharacterized protein	V---	V	-	-	-
A0A059CDG4	A0A059CDG4_EUCGR	unreviewed	Terpene_synth_C domain-containing protein	EUGRSUZ_D00868	Eucalyptus grandis (Flooded gum)	Eucalyptus	grandis	Eucgra	Terpene synthase family	cellular organisms, Eukaryota, Viridiplantae, Streptophyta, Streptophytina, Embryophyta, Tracheophyta, Euphyllophyta, Spermatophyta, Magnoliopsida, Mesangiospermae, eudicotyledons, Gunneridae, Pentapetalae, rosids, malvids, Myrtales, Myrtaceae, Myrtoideae, Eucalypteae, Eucalyptus, Eucalyptus grandis (Flooded gum)	tr|A0A059CDG4|A0A059CDG4_EUCGR Terpene_synth_C domain-containing protein OS=Eucalyptus grandis OX=71139 GN=EUGRSUZ_D00868 PE=3 SV=1	Eucgra_A0A059CDG4_EUCGR_Terpene_synth_C domain-containing protein	ESIS	E	S	I	S
A0A059CDG8	A0A059CDG8_EUCGR	unreviewed	Terpene_synth_C domain-containing protein	EUGRSUZ_D00870	Eucalyptus grandis (Flooded gum)	Eucalyptus	grandis	Eucgra	Terpene synthase family	cellular organisms, Eukaryota, Viridiplantae, Streptophyta, Streptophytina, Embryophyta, Tracheophyta, Euphyllophyta, Spermatophyta, Magnoliopsida, Mesangiospermae, eudicotyledons, Gunneridae, Pentapetalae, rosids, malvids, Myrtales, Myrtaceae, Myrtoideae, Eucalypteae, Eucalyptus, Eucalyptus grandis (Flooded gum)	tr|A0A059CDG8|A0A059CDG8_EUCGR Terpene_synth_C domain-containing protein OS=Eucalyptus grandis OX=71139 GN=EUGRSUZ_D00870 PE=3 SV=1	Eucgra_A0A059CDG8_EUCGR_Terpene_synth_C domain-containing protein	VSIS	V	S	I	S
A0A059CDP0	A0A059CDP0_EUCGR	unreviewed	Uncharacterized protein	EUGRSUZ_D00677	Eucalyptus grandis (Flooded gum)	Eucalyptus	grandis	Eucgra	Terpene synthase family	cellular organisms, Eukaryota, Viridiplantae, Streptophyta, Streptophytina, Embryophyta, Tracheophyta, Euphyllophyta, Spermatophyta, Magnoliopsida, Mesangiospermae, eudicotyledons, Gunneridae, Pentapetalae, rosids, malvids, Myrtales, Myrtaceae, Myrtoideae, Eucalypteae, Eucalyptus, Eucalyptus grandis (Flooded gum)	tr|A0A059CDP0|A0A059CDP0_EUCGR Uncharacterized protein OS=Eucalyptus grandis OX=71139 GN=EUGRSUZ_D00677 PE=3 SV=1	Eucgra_A0A059CDP0_EUCGR_Uncharacterized protein	-VIN	-	V	I	N
A0A059CDP9	A0A059CDP9_EUCGR	unreviewed	Uncharacterized protein	EUGRSUZ_D00864	Eucalyptus grandis (Flooded gum)	Eucalyptus	grandis	Eucgra	Terpene synthase family	cellular organisms, Eukaryota, Viridiplantae, Streptophyta, Streptophytina, Embryophyta, Tracheophyta, Euphyllophyta, Spermatophyta, Magnoliopsida, Mesangiospermae, eudicotyledons, Gunneridae, Pentapetalae, rosids, malvids, Myrtales, Myrtaceae, Myrtoideae, Eucalypteae, Eucalyptus, Eucalyptus grandis (Flooded gum)	tr|A0A059CDP9|A0A059CDP9_EUCGR Uncharacterized protein OS=Eucalyptus grandis OX=71139 GN=EUGRSUZ_D00864 PE=3 SV=1	Eucgra_A0A059CDP9_EUCGR_Uncharacterized protein	VSI-	V	S	I	-
A0A059CDQ7	A0A059CDQ7_EUCGR	unreviewed	Terpene_synth_C domain-containing protein	EUGRSUZ_D00870	Eucalyptus grandis (Flooded gum)	Eucalyptus	grandis	Eucgra	Terpene synthase family	cellular organisms, Eukaryota, Viridiplantae, Streptophyta, Streptophytina, Embryophyta, Tracheophyta, Euphyllophyta, Spermatophyta, Magnoliopsida, Mesangiospermae, eudicotyledons, Gunneridae, Pentapetalae, rosids, malvids, Myrtales, Myrtaceae, Myrtoideae, Eucalypteae, Eucalyptus, Eucalyptus grandis (Flooded gum)	tr|A0A059CDQ7|A0A059CDQ7_EUCGR Terpene_synth_C domain-containing protein OS=Eucalyptus grandis OX=71139 GN=EUGRSUZ_D00870 PE=3 SV=1	Eucgra_A0A059CDQ7_EUCGR_Terpene_synth_C domain-containing protein	VSIS	V	S	I	S
A0A059CE20	A0A059CE20_EUCGR	unreviewed	Uncharacterized protein	EUGRSUZ_D00864	Eucalyptus grandis (Flooded gum)	Eucalyptus	grandis	Eucgra	Terpene synthase family	cellular organisms, Eukaryota, Viridiplantae, Streptophyta, Streptophytina, Embryophyta, Tracheophyta, Euphyllophyta, Spermatophyta, Magnoliopsida, Mesangiospermae, eudicotyledons, Gunneridae, Pentapetalae, rosids, malvids, Myrtales, Myrtaceae, Myrtoideae, Eucalypteae, Eucalyptus, Eucalyptus grandis (Flooded gum)	tr|A0A059CE20|A0A059CE20_EUCGR Uncharacterized protein OS=Eucalyptus grandis OX=71139 GN=EUGRSUZ_D00864 PE=3 SV=1	Eucgra_A0A059CE20_EUCGR_Uncharacterized protein	V---	V	-	-	-
A0A059CE22	A0A059CE22_EUCGR	unreviewed	Terpene_synth_C domain-containing protein	EUGRSUZ_D00868	Eucalyptus grandis (Flooded gum)	Eucalyptus	grandis	Eucgra	Terpene synthase family	cellular organisms, Eukaryota, Viridiplantae, Streptophyta, Streptophytina, Embryophyta, Tracheophyta, Euphyllophyta, Spermatophyta, Magnoliopsida, Mesangiospermae, eudicotyledons, Gunneridae, Pentapetalae, rosids, malvids, Myrtales, Myrtaceae, Myrtoideae, Eucalypteae, Eucalyptus, Eucalyptus grandis (Flooded gum)	tr|A0A059CE22|A0A059CE22_EUCGR Terpene_synth_C domain-containing protein OS=Eucalyptus grandis OX=71139 GN=EUGRSUZ_D00868 PE=3 SV=1	Eucgra_A0A059CE22_EUCGR_Terpene_synth_C domain-containing protein	ESIS	E	S	I	S
A0A059CEA7	A0A059CEA7_EUCGR	unreviewed	Uncharacterized protein	EUGRSUZ_D00859	Eucalyptus grandis (Flooded gum)	Eucalyptus	grandis	Eucgra	Terpene synthase family	cellular organisms, Eukaryota, Viridiplantae, Streptophyta, Streptophytina, Embryophyta, Tracheophyta, Euphyllophyta, Spermatophyta, Magnoliopsida, Mesangiospermae, eudicotyledons, Gunneridae, Pentapetalae, rosids, malvids, Myrtales, Myrtaceae, Myrtoideae, Eucalypteae, Eucalyptus, Eucalyptus grandis (Flooded gum)	tr|A0A059CEA7|A0A059CEA7_EUCGR Uncharacterized protein OS=Eucalyptus grandis OX=71139 GN=EUGRSUZ_D00859 PE=3 SV=1	Eucgra_A0A059CEA7_EUCGR_Uncharacterized protein	VSIS	V	S	I	S
A0A059CEB0	A0A059CEB0_EUCGR	unreviewed	Uncharacterized protein	EUGRSUZ_D00864	Eucalyptus grandis (Flooded gum)	Eucalyptus	grandis	Eucgra	Terpene synthase family	cellular organisms, Eukaryota, Viridiplantae, Streptophyta, Streptophytina, Embryophyta, Tracheophyta, Euphyllophyta, Spermatophyta, Magnoliopsida, Mesangiospermae, eudicotyledons, Gunneridae, Pentapetalae, rosids, malvids, Myrtales, Myrtaceae, Myrtoideae, Eucalypteae, Eucalyptus, Eucalyptus grandis (Flooded gum)	tr|A0A059CEB0|A0A059CEB0_EUCGR Uncharacterized protein OS=Eucalyptus grandis OX=71139 GN=EUGRSUZ_D00864 PE=3 SV=1	Eucgra_A0A059CEB0_EUCGR_Uncharacterized protein	VSIS	V	S	I	S
A0A059CEB8	A0A059CEB8_EUCGR	unreviewed	Uncharacterized protein	EUGRSUZ_D00869	Eucalyptus grandis (Flooded gum)	Eucalyptus	grandis	Eucgra	Terpene synthase family	cellular organisms, Eukaryota, Viridiplantae, Streptophyta, Streptophytina, Embryophyta, Tracheophyta, Euphyllophyta, Spermatophyta, Magnoliopsida, Mesangiospermae, eudicotyledons, Gunneridae, Pentapetalae, rosids, malvids, Myrtales, Myrtaceae, Myrtoideae, Eucalypteae, Eucalyptus, Eucalyptus grandis (Flooded gum)	tr|A0A059CEB8|A0A059CEB8_EUCGR Uncharacterized protein OS=Eucalyptus grandis OX=71139 GN=EUGRSUZ_D00869 PE=3 SV=1	Eucgra_A0A059CEB8_EUCGR_Uncharacterized protein	VSIS	V	S	I	S
A0A059CEC1	A0A059CEC1_EUCGR	unreviewed	Uncharacterized protein	EUGRSUZ_D00874	Eucalyptus grandis (Flooded gum)	Eucalyptus	grandis	Eucgra	Terpene synthase family	cellular organisms, Eukaryota, Viridiplantae, Streptophyta, Streptophytina, Embryophyta, Tracheophyta, Euphyllophyta, Spermatophyta, Magnoliopsida, Mesangiospermae, eudicotyledons, Gunneridae, Pentapetalae, rosids, malvids, Myrtales, Myrtaceae, Myrtoideae, Eucalypteae, Eucalyptus, Eucalyptus grandis (Flooded gum)	tr|A0A059CEC1|A0A059CEC1_EUCGR Uncharacterized protein OS=Eucalyptus grandis OX=71139 GN=EUGRSUZ_D00874 PE=3 SV=1	Eucgra_A0A059CEC1_EUCGR_Uncharacterized protein	VS-S	V	S	-	S
A0A059CEE3	A0A059CEE3_EUCGR	unreviewed	Uncharacterized protein (Fragment)	EUGRSUZ_D006801	Eucalyptus grandis (Flooded gum)	Eucalyptus	grandis	Eucgra	Terpene synthase family	cellular organisms, Eukaryota, Viridiplantae, Streptophyta, Streptophytina, Embryophyta, Tracheophyta, Euphyllophyta, Spermatophyta, Magnoliopsida, Mesangiospermae, eudicotyledons, Gunneridae, Pentapetalae, rosids, malvids, Myrtales, Myrtaceae, Myrtoideae, Eucalypteae, Eucalyptus, Eucalyptus grandis (Flooded gum)	tr|A0A059CEE3|A0A059CEE3_EUCGR Uncharacterized protein (Fragment) OS=Eucalyptus grandis OX=71139 GN=EUGRSUZ_D006801 PE=3 SV=1	Eucgra_A0A059CEE3_EUCGR_Uncharacterized protein (Fragment)	-IIN	-	I	I	N
A0A059CEF4	A0A059CEF4_EUCGR	unreviewed	Uncharacterized protein	EUGRSUZ_D01114	Eucalyptus grandis (Flooded gum)	Eucalyptus	grandis	Eucgra	Terpene synthase family	cellular organisms, Eukaryota, Viridiplantae, Streptophyta, Streptophytina, Embryophyta, Tracheophyta, Euphyllophyta, Spermatophyta, Magnoliopsida, Mesangiospermae, eudicotyledons, Gunneridae, Pentapetalae, rosids, malvids, Myrtales, Myrtaceae, Myrtoideae, Eucalypteae, Eucalyptus, Eucalyptus grandis (Flooded gum)	tr|A0A059CEF4|A0A059CEF4_EUCGR Uncharacterized protein OS=Eucalyptus grandis OX=71139 GN=EUGRSUZ_D01114 PE=3 SV=1	Eucgra_A0A059CEF4_EUCGR_Uncharacterized protein	TTCS	T	T	C	S
A0A059CEY4	A0A059CEY4_EUCGR	unreviewed	Uncharacterized protein	EUGRSUZ_D00863	Eucalyptus grandis (Flooded gum)	Eucalyptus	grandis	Eucgra	Terpene synthase family	cellular organisms, Eukaryota, Viridiplantae, Streptophyta, Streptophytina, Embryophyta, Tracheophyta, Euphyllophyta, Spermatophyta, Magnoliopsida, Mesangiospermae, eudicotyledons, Gunneridae, Pentapetalae, rosids, malvids, Myrtales, Myrtaceae, Myrtoideae, Eucalypteae, Eucalyptus, Eucalyptus grandis (Flooded gum)	tr|A0A059CEY4|A0A059CEY4_EUCGR Uncharacterized protein OS=Eucalyptus grandis OX=71139 GN=EUGRSUZ_D00863 PE=3 SV=1	Eucgra_A0A059CEY4_EUCGR_Uncharacterized protein	VSIS	V	S	I	S
A0A059CEZ0	A0A059CEZ0_EUCGR	unreviewed	Terpene_synth_C domain-containing protein	EUGRSUZ_D00868	Eucalyptus grandis (Flooded gum)	Eucalyptus	grandis	Eucgra	Terpene synthase family	cellular organisms, Eukaryota, Viridiplantae, Streptophyta, Streptophytina, Embryophyta, Tracheophyta, Euphyllophyta, Spermatophyta, Magnoliopsida, Mesangiospermae, eudicotyledons, Gunneridae, Pentapetalae, rosids, malvids, Myrtales, Myrtaceae, Myrtoideae, Eucalypteae, Eucalyptus, Eucalyptus grandis (Flooded gum)	tr|A0A059CEZ0|A0A059CEZ0_EUCGR Terpene_synth_C domain-containing protein OS=Eucalyptus grandis OX=71139 GN=EUGRSUZ_D00868 PE=3 SV=1	Eucgra_A0A059CEZ0_EUCGR_Terpene_synth_C domain-containing protein	ESIS	E	S	I	S
A0A059CEZ2	A0A059CEZ2_EUCGR	unreviewed	Uncharacterized protein	EUGRSUZ_D00872	Eucalyptus grandis (Flooded gum)	Eucalyptus	grandis	Eucgra	Terpene synthase family	cellular organisms, Eukaryota, Viridiplantae, Streptophyta, Streptophytina, Embryophyta, Tracheophyta, Euphyllophyta, Spermatophyta, Magnoliopsida, Mesangiospermae, eudicotyledons, Gunneridae, Pentapetalae, rosids, malvids, Myrtales, Myrtaceae, Myrtoideae, Eucalypteae, Eucalyptus, Eucalyptus grandis (Flooded gum)	tr|A0A059CEZ2|A0A059CEZ2_EUCGR Uncharacterized protein OS=Eucalyptus grandis OX=71139 GN=EUGRSUZ_D00872 PE=3 SV=1	Eucgra_A0A059CEZ2_EUCGR_Uncharacterized protein	ISIS	I	S	I	S
A0A059CEZ4	A0A059CEZ4_EUCGR	unreviewed	Uncharacterized protein	EUGRSUZ_D01106	Eucalyptus grandis (Flooded gum)	Eucalyptus	grandis	Eucgra	Terpene synthase family	cellular organisms, Eukaryota, Viridiplantae, Streptophyta, Streptophytina, Embryophyta, Tracheophyta, Euphyllophyta, Spermatophyta, Magnoliopsida, Mesangiospermae, eudicotyledons, Gunneridae, Pentapetalae, rosids, malvids, Myrtales, Myrtaceae, Myrtoideae, Eucalypteae, Eucalyptus, Eucalyptus grandis (Flooded gum)	tr|A0A059CEZ4|A0A059CEZ4_EUCGR Uncharacterized protein OS=Eucalyptus grandis OX=71139 GN=EUGRSUZ_D01106 PE=3 SV=1	Eucgra_A0A059CEZ4_EUCGR_Uncharacterized protein	T---	T	-	-	-
A0A059CFN3	A0A059CFN3_EUCGR	unreviewed	Uncharacterized protein	EUGRSUZ_D01100	Eucalyptus grandis (Flooded gum)	Eucalyptus	grandis	Eucgra	Terpene synthase family	cellular organisms, Eukaryota, Viridiplantae, Streptophyta, Streptophytina, Embryophyta, Tracheophyta, Euphyllophyta, Spermatophyta, Magnoliopsida, Mesangiospermae, eudicotyledons, Gunneridae, Pentapetalae, rosids, malvids, Myrtales, Myrtaceae, Myrtoideae, Eucalypteae, Eucalyptus, Eucalyptus grandis (Flooded gum)	tr|A0A059CFN3|A0A059CFN3_EUCGR Uncharacterized protein OS=Eucalyptus grandis OX=71139 GN=EUGRSUZ_D01100 PE=3 SV=1	Eucgra_A0A059CFN3_EUCGR_Uncharacterized protein	TTCS	T	T	C	S
A0A059CFN9	A0A059CFN9_EUCGR	unreviewed	Uncharacterized protein	EUGRSUZ_D01105	Eucalyptus grandis (Flooded gum)	Eucalyptus	grandis	Eucgra	Terpene synthase family	cellular organisms, Eukaryota, Viridiplantae, Streptophyta, Streptophytina, Embryophyta, Tracheophyta, Euphyllophyta, Spermatophyta, Magnoliopsida, Mesangiospermae, eudicotyledons, Gunneridae, Pentapetalae, rosids, malvids, Myrtales, Myrtaceae, Myrtoideae, Eucalypteae, Eucalyptus, Eucalyptus grandis (Flooded gum)	tr|A0A059CFN9|A0A059CFN9_EUCGR Uncharacterized protein OS=Eucalyptus grandis OX=71139 GN=EUGRSUZ_D01105 PE=3 SV=1	Eucgra_A0A059CFN9_EUCGR_Uncharacterized protein	TTCS	T	T	C	S
A0A059CRJ8	A0A059CRJ8_EUCGR	unreviewed	Uncharacterized protein	EUGRSUZ_C02474	Eucalyptus grandis (Flooded gum)	Eucalyptus	grandis	Eucgra	Terpene synthase family	cellular organisms, Eukaryota, Viridiplantae, Streptophyta, Streptophytina, Embryophyta, Tracheophyta, Euphyllophyta, Spermatophyta, Magnoliopsida, Mesangiospermae, eudicotyledons, Gunneridae, Pentapetalae, rosids, malvids, Myrtales, Myrtaceae, Myrtoideae, Eucalypteae, Eucalyptus, Eucalyptus grandis (Flooded gum)	tr|A0A059CRJ8|A0A059CRJ8_EUCGR Uncharacterized protein OS=Eucalyptus grandis OX=71139 GN=EUGRSUZ_C02474 PE=3 SV=1	Eucgra_A0A059CRJ8_EUCGR_Uncharacterized protein	FTCS	F	T	C	S
A0A059CSL3	A0A059CSL3_EUCGR	unreviewed	Terpene_synth_C domain-containing protein (Fragment)	EUGRSUZ_C025541	Eucalyptus grandis (Flooded gum)	Eucalyptus	grandis	Eucgra	Terpene synthase family	cellular organisms, Eukaryota, Viridiplantae, Streptophyta, Streptophytina, Embryophyta, Tracheophyta, Euphyllophyta, Spermatophyta, Magnoliopsida, Mesangiospermae, eudicotyledons, Gunneridae, Pentapetalae, rosids, malvids, Myrtales, Myrtaceae, Myrtoideae, Eucalypteae, Eucalyptus, Eucalyptus grandis (Flooded gum)	tr|A0A059CSL3|A0A059CSL3_EUCGR Terpene_synth_C domain-containing protein (Fragment) OS=Eucalyptus grandis OX=71139 GN=EUGRSUZ_C025541 PE=3 SV=1	Eucgra_A0A059CSL3_EUCGR_Terpene_synth_C domain-containing protein (Fragment)	FTCS	F	T	C	S
A0A059CXZ5	A0A059CXZ5_EUCGR	unreviewed	Uncharacterized protein	EUGRSUZ_C04198	Eucalyptus grandis (Flooded gum)	Eucalyptus	grandis	Eucgra	Terpene synthase family	cellular organisms, Eukaryota, Viridiplantae, Streptophyta, Streptophytina, Embryophyta, Tracheophyta, Euphyllophyta, Spermatophyta, Magnoliopsida, Mesangiospermae, eudicotyledons, Gunneridae, Pentapetalae, rosids, malvids, Myrtales, Myrtaceae, Myrtoideae, Eucalypteae, Eucalyptus, Eucalyptus grandis (Flooded gum)	tr|A0A059CXZ5|A0A059CXZ5_EUCGR Uncharacterized protein OS=Eucalyptus grandis OX=71139 GN=EUGRSUZ_C04198 PE=3 SV=1	Eucgra_A0A059CXZ5_EUCGR_Uncharacterized protein	AAGS	A	A	G	S
A0A059D263	A0A059D263_EUCGR	unreviewed	Uncharacterized protein	EUGRSUZ_B01315	Eucalyptus grandis (Flooded gum)	Eucalyptus	grandis	Eucgra	Terpene synthase family	cellular organisms, Eukaryota, Viridiplantae, Streptophyta, Streptophytina, Embryophyta, Tracheophyta, Euphyllophyta, Spermatophyta, Magnoliopsida, Mesangiospermae, eudicotyledons, Gunneridae, Pentapetalae, rosids, malvids, Myrtales, Myrtaceae, Myrtoideae, Eucalypteae, Eucalyptus, Eucalyptus grandis (Flooded gum)	tr|A0A059D263|A0A059D263_EUCGR Uncharacterized protein OS=Eucalyptus grandis OX=71139 GN=EUGRSUZ_B01315 PE=3 SV=1	Eucgra_A0A059D263_EUCGR_Uncharacterized protein	SSGS	S	S	G	S
A0A059D2R5	A0A059D2R5_EUCGR	unreviewed	Uncharacterized protein	EUGRSUZ_B01314	Eucalyptus grandis (Flooded gum)	Eucalyptus	grandis	Eucgra	Terpene synthase family	cellular organisms, Eukaryota, Viridiplantae, Streptophyta, Streptophytina, Embryophyta, Tracheophyta, Euphyllophyta, Spermatophyta, Magnoliopsida, Mesangiospermae, eudicotyledons, Gunneridae, Pentapetalae, rosids, malvids, Myrtales, Myrtaceae, Myrtoideae, Eucalypteae, Eucalyptus, Eucalyptus grandis (Flooded gum)	tr|A0A059D2R5|A0A059D2R5_EUCGR Uncharacterized protein OS=Eucalyptus grandis OX=71139 GN=EUGRSUZ_B01314 PE=3 SV=1	Eucgra_A0A059D2R5_EUCGR_Uncharacterized protein	SSCS	S	S	C	S
A0A059D3E4	A0A059D3E4_EUCGR	unreviewed	Uncharacterized protein	EUGRSUZ_B01942	Eucalyptus grandis (Flooded gum)	Eucalyptus	grandis	Eucgra	Terpene synthase family	cellular organisms, Eukaryota, Viridiplantae, Streptophyta, Streptophytina, Embryophyta, Tracheophyta, Euphyllophyta, Spermatophyta, Magnoliopsida, Mesangiospermae, eudicotyledons, Gunneridae, Pentapetalae, rosids, malvids, Myrtales, Myrtaceae, Myrtoideae, Eucalypteae, Eucalyptus, Eucalyptus grandis (Flooded gum)	tr|A0A059D3E4|A0A059D3E4_EUCGR Uncharacterized protein OS=Eucalyptus grandis OX=71139 GN=EUGRSUZ_B01942 PE=3 SV=1	Eucgra_A0A059D3E4_EUCGR_Uncharacterized protein	ITCS	I	T	C	S
A0A059PYD5	A0A059PYD5_ARTAN	unreviewed	Caryophyllene synthase	CPS	Artemisia annua (Sweet wormwood)	Artemisia	annua	Artann	Terpene synthase family	cellular organisms, Eukaryota, Viridiplantae, Streptophyta, Streptophytina, Embryophyta, Tracheophyta, Euphyllophyta, Spermatophyta, Magnoliopsida, Mesangiospermae, eudicotyledons, Gunneridae, Pentapetalae, asterids, campanulids, Asterales, Asteraceae, Asteroideae, Anthemideae, Artemisiinae, Artemisia, Artemisia annua (Sweet wormwood)	tr|A0A059PYD5|A0A059PYD5_ARTAN Caryophyllene synthase OS=Artemisia annua OX=35608 GN=CPS PE=2 SV=1	Artann_A0A059PYD5_ARTAN_Caryophyllene synthase	ISAS	I	S	A	S
A0A059SVB0	A0A059SVB0_CORSA	unreviewed	S-linalool synthase	LINS	Coriandrum sativum (Coriander) (Chinese parsley)	Coriandrum	sativum	Corsat	Terpene synthase family	cellular organisms, Eukaryota, Viridiplantae, Streptophyta, Streptophytina, Embryophyta, Tracheophyta, Euphyllophyta, Spermatophyta, Magnoliopsida, Mesangiospermae, eudicotyledons, Gunneridae, Pentapetalae, asterids, campanulids, Apiales, Apiineae, Apiaceae, Apioideae, apioid superclade, Coriandreae, Coriandrum, Coriandrum sativum (Coriander) (Chinese parsley)	tr|A0A059SVB0|A0A059SVB0_CORSA S-linalool synthase OS=Coriandrum sativum OX=4047 GN=LINS PE=2 SV=1	Corsat_A0A059SVB0_CORSA_S-linalool synthase	IIFS	I	I	F	S
A0A059SVE6	A0A059SVE6_CORSA	unreviewed	Gamma-terpinene synthase	gTRPS	Coriandrum sativum (Coriander) (Chinese parsley)	Coriandrum	sativum	Corsat	Terpene synthase family	cellular organisms, Eukaryota, Viridiplantae, Streptophyta, Streptophytina, Embryophyta, Tracheophyta, Euphyllophyta, Spermatophyta, Magnoliopsida, Mesangiospermae, eudicotyledons, Gunneridae, Pentapetalae, asterids, campanulids, Apiales, Apiineae, Apiaceae, Apioideae, apioid superclade, Coriandreae, Coriandrum, Coriandrum sativum (Coriander) (Chinese parsley)	tr|A0A059SVE6|A0A059SVE6_CORSA Gamma-terpinene synthase OS=Coriandrum sativum OX=4047 GN=gTRPS PE=2 SV=1	Corsat_A0A059SVE6_CORSA_Gamma-terpinene synthase	TILK	T	I	L	K
A0A060Q0A7	A0A060Q0A7_WHEAT	unreviewed	Copalyl diphosphate synthase (Fragment)	TaCPS4	Triticum aestivum (Wheat)	Triticum	aestivum	Triaes	Terpene synthase family	cellular organisms, Eukaryota, Viridiplantae, Streptophyta, Streptophytina, Embryophyta, Tracheophyta, Euphyllophyta, Spermatophyta, Magnoliopsida, Mesangiospermae, Liliopsida, Petrosaviidae, commelinids, Poales, Poaceae, BOP clade, Pooideae, Triticodae, Triticeae, Triticinae, Triticum, Triticum aestivum (Wheat)	tr|A0A060Q0A7|A0A060Q0A7_WHEAT Copalyl diphosphate synthase (Fragment) OS=Triticum aestivum OX=4565 GN=TaCPS4 PE=2 SV=1	Triaes_A0A060Q0A7_WHEAT_Copalyl diphosphate synthase (Fragment)	-TCD	-	T	C	D
A0A060Q2I0	A0A060Q2I0_WHEAT	unreviewed	Copalyl diphosphate synthase (Fragment)	TaCPS5	Triticum aestivum (Wheat)	Triticum	aestivum	Triaes	Terpene synthase family	cellular organisms, Eukaryota, Viridiplantae, Streptophyta, Streptophytina, Embryophyta, Tracheophyta, Euphyllophyta, Spermatophyta, Magnoliopsida, Mesangiospermae, Liliopsida, Petrosaviidae, commelinids, Poales, Poaceae, BOP clade, Pooideae, Triticodae, Triticeae, Triticinae, Triticum, Triticum aestivum (Wheat)	tr|A0A060Q2I0|A0A060Q2I0_WHEAT Copalyl diphosphate synthase (Fragment) OS=Triticum aestivum OX=4565 GN=TaCPS5 PE=2 SV=1	Triaes_A0A060Q2I0_WHEAT_Copalyl diphosphate synthase (Fragment)	--CD	-	-	C	D
A0A061DIG8	A0A061DIG8_THECC	unreviewed	Myrcene synthase, chloroplastic, putative isoform 2	TCM_001338	Theobroma cacao (Cacao) (Cocoa)	Theobroma	cacao	Thecac	Terpene synthase family	cellular organisms, Eukaryota, Viridiplantae, Streptophyta, Streptophytina, Embryophyta, Tracheophyta, Euphyllophyta, Spermatophyta, Magnoliopsida, Mesangiospermae, eudicotyledons, Gunneridae, Pentapetalae, rosids, malvids, Malvales, Malvaceae, Byttnerioideae, Theobroma, Theobroma cacao (Cacao) (Cocoa)	tr|A0A061DIG8|A0A061DIG8_THECC Myrcene synthase, chloroplastic, putative isoform 2 OS=Theobroma cacao OX=3641 GN=TCM_001338 PE=3 SV=1	Thecac_A0A061DIG8_THECC_Myrcene synthase, chloroplastic, putative isoform 2	NILK	N	I	L	K
A0A061DQZ8	A0A061DQZ8_THECC	unreviewed	Myrcene synthase, chloroplastic, putative isoform 1	TCM_001338	Theobroma cacao (Cacao) (Cocoa)	Theobroma	cacao	Thecac	Terpene synthase family	cellular organisms, Eukaryota, Viridiplantae, Streptophyta, Streptophytina, Embryophyta, Tracheophyta, Euphyllophyta, Spermatophyta, Magnoliopsida, Mesangiospermae, eudicotyledons, Gunneridae, Pentapetalae, rosids, malvids, Malvales, Malvaceae, Byttnerioideae, Theobroma, Theobroma cacao (Cacao) (Cocoa)	tr|A0A061DQZ8|A0A061DQZ8_THECC Myrcene synthase, chloroplastic, putative isoform 1 OS=Theobroma cacao OX=3641 GN=TCM_001338 PE=3 SV=1	Thecac_A0A061DQZ8_THECC_Myrcene synthase, chloroplastic, putative isoform 1	NILK	N	I	L	K
A0A061DRP6	A0A061DRP6_THECC	unreviewed	Copalyl diphosphate synthase	TCM_004358	Theobroma cacao (Cacao) (Cocoa)	Theobroma	cacao	Thecac	Terpene synthase family	cellular organisms, Eukaryota, Viridiplantae, Streptophyta, Streptophytina, Embryophyta, Tracheophyta, Euphyllophyta, Spermatophyta, Magnoliopsida, Mesangiospermae, eudicotyledons, Gunneridae, Pentapetalae, rosids, malvids, Malvales, Malvaceae, Byttnerioideae, Theobroma, Theobroma cacao (Cacao) (Cocoa)	tr|A0A061DRP6|A0A061DRP6_THECC Copalyl diphosphate synthase OS=Theobroma cacao OX=3641 GN=TCM_004358 PE=3 SV=1	Thecac_A0A061DRP6_THECC_Copalyl diphosphate synthase	--CD	-	-	C	D
A0A061EAC7	A0A061EAC7_THECC	unreviewed	3R-linalool synthase	TCM_007798	Theobroma cacao (Cacao) (Cocoa)	Theobroma	cacao	Thecac	Terpene synthase family	cellular organisms, Eukaryota, Viridiplantae, Streptophyta, Streptophytina, Embryophyta, Tracheophyta, Euphyllophyta, Spermatophyta, Magnoliopsida, Mesangiospermae, eudicotyledons, Gunneridae, Pentapetalae, rosids, malvids, Malvales, Malvaceae, Byttnerioideae, Theobroma, Theobroma cacao (Cacao) (Cocoa)	tr|A0A061EAC7|A0A061EAC7_THECC 3R-linalool synthase OS=Theobroma cacao OX=3641 GN=TCM_007798 PE=3 SV=1	Thecac_A0A061EAC7_THECC_3R-linalool synthase	VVTK	V	V	T	K
A0A061EWE1	A0A061EWE1_THECC	unreviewed	Delta-cadinene synthase isozyme A, putative	TCM_023774	Theobroma cacao (Cacao) (Cocoa)	Theobroma	cacao	Thecac	Terpene synthase family	cellular organisms, Eukaryota, Viridiplantae, Streptophyta, Streptophytina, Embryophyta, Tracheophyta, Euphyllophyta, Spermatophyta, Magnoliopsida, Mesangiospermae, eudicotyledons, Gunneridae, Pentapetalae, rosids, malvids, Malvales, Malvaceae, Byttnerioideae, Theobroma, Theobroma cacao (Cacao) (Cocoa)	tr|A0A061EWE1|A0A061EWE1_THECC Delta-cadinene synthase isozyme A, putative OS=Theobroma cacao OX=3641 GN=TCM_023774 PE=3 SV=1	Thecac_A0A061EWE1_THECC_Delta-cadinene synthase isozyme A, putative	SCSS	S	C	S	S
A0A061F5F8	A0A061F5F8_THECC	unreviewed	Delta-cadinene synthase isozyme A	TCM_031106	Theobroma cacao (Cacao) (Cocoa)	Theobroma	cacao	Thecac	Terpene synthase family	cellular organisms, Eukaryota, Viridiplantae, Streptophyta, Streptophytina, Embryophyta, Tracheophyta, Euphyllophyta, Spermatophyta, Magnoliopsida, Mesangiospermae, eudicotyledons, Gunneridae, Pentapetalae, rosids, malvids, Malvales, Malvaceae, Byttnerioideae, Theobroma, Theobroma cacao (Cacao) (Cocoa)	tr|A0A061F5F8|A0A061F5F8_THECC Delta-cadinene synthase isozyme A OS=Theobroma cacao OX=3641 GN=TCM_031106 PE=3 SV=1	Thecac_A0A061F5F8_THECC_Delta-cadinene synthase isozyme A	ISC-	I	S	C	-
A0A061F5L3	A0A061F5L3_THECC	unreviewed	Delta-cadinene synthase isozyme A, putative	TCM_031134	Theobroma cacao (Cacao) (Cocoa)	Theobroma	cacao	Thecac	Terpene synthase family	cellular organisms, Eukaryota, Viridiplantae, Streptophyta, Streptophytina, Embryophyta, Tracheophyta, Euphyllophyta, Spermatophyta, Magnoliopsida, Mesangiospermae, eudicotyledons, Gunneridae, Pentapetalae, rosids, malvids, Malvales, Malvaceae, Byttnerioideae, Theobroma, Theobroma cacao (Cacao) (Cocoa)	tr|A0A061F5L3|A0A061F5L3_THECC Delta-cadinene synthase isozyme A, putative OS=Theobroma cacao OX=3641 GN=TCM_031134 PE=3 SV=1	Thecac_A0A061F5L3_THECC_Delta-cadinene synthase isozyme A, putative	ISCS	I	S	C	S
A0A061F5L8	A0A061F5L8_THECC	unreviewed	Delta-cadinene synthase isozyme A	TCM_031140	Theobroma cacao (Cacao) (Cocoa)	Theobroma	cacao	Thecac	Terpene synthase family	cellular organisms, Eukaryota, Viridiplantae, Streptophyta, Streptophytina, Embryophyta, Tracheophyta, Euphyllophyta, Spermatophyta, Magnoliopsida, Mesangiospermae, eudicotyledons, Gunneridae, Pentapetalae, rosids, malvids, Malvales, Malvaceae, Byttnerioideae, Theobroma, Theobroma cacao (Cacao) (Cocoa)	tr|A0A061F5L8|A0A061F5L8_THECC Delta-cadinene synthase isozyme A OS=Theobroma cacao OX=3641 GN=TCM_031140 PE=3 SV=1	Thecac_A0A061F5L8_THECC_Delta-cadinene synthase isozyme A	ISCS	I	S	C	S
A0A061F6C8	A0A061F6C8_THECC	unreviewed	Delta-cadinene synthase isozyme A, putative	TCM_031107	Theobroma cacao (Cacao) (Cocoa)	Theobroma	cacao	Thecac	Terpene synthase family	cellular organisms, Eukaryota, Viridiplantae, Streptophyta, Streptophytina, Embryophyta, Tracheophyta, Euphyllophyta, Spermatophyta, Magnoliopsida, Mesangiospermae, eudicotyledons, Gunneridae, Pentapetalae, rosids, malvids, Malvales, Malvaceae, Byttnerioideae, Theobroma, Theobroma cacao (Cacao) (Cocoa)	tr|A0A061F6C8|A0A061F6C8_THECC Delta-cadinene synthase isozyme A, putative OS=Theobroma cacao OX=3641 GN=TCM_031107 PE=3 SV=1	Thecac_A0A061F6C8_THECC_Delta-cadinene synthase isozyme A, putative	ISAS	I	S	A	S
A0A061F6J9	A0A061F6J9_THECC	unreviewed	Delta-cadinene synthase isozyme A	TCM_031141	Theobroma cacao (Cacao) (Cocoa)	Theobroma	cacao	Thecac	Terpene synthase family	cellular organisms, Eukaryota, Viridiplantae, Streptophyta, Streptophytina, Embryophyta, Tracheophyta, Euphyllophyta, Spermatophyta, Magnoliopsida, Mesangiospermae, eudicotyledons, Gunneridae, Pentapetalae, rosids, malvids, Malvales, Malvaceae, Byttnerioideae, Theobroma, Theobroma cacao (Cacao) (Cocoa)	tr|A0A061F6J9|A0A061F6J9_THECC Delta-cadinene synthase isozyme A OS=Theobroma cacao OX=3641 GN=TCM_031141 PE=3 SV=1	Thecac_A0A061F6J9_THECC_Delta-cadinene synthase isozyme A	ISCS	I	S	C	S
A0A061F728	A0A061F728_THECC	unreviewed	Delta-cadinene synthase isozyme A	TCM_031143	Theobroma cacao (Cacao) (Cocoa)	Theobroma	cacao	Thecac	Terpene synthase family	cellular organisms, Eukaryota, Viridiplantae, Streptophyta, Streptophytina, Embryophyta, Tracheophyta, Euphyllophyta, Spermatophyta, Magnoliopsida, Mesangiospermae, eudicotyledons, Gunneridae, Pentapetalae, rosids, malvids, Malvales, Malvaceae, Byttnerioideae, Theobroma, Theobroma cacao (Cacao) (Cocoa)	tr|A0A061F728|A0A061F728_THECC Delta-cadinene synthase isozyme A OS=Theobroma cacao OX=3641 GN=TCM_031143 PE=3 SV=1	Thecac_A0A061F728_THECC_Delta-cadinene synthase isozyme A	ISAS	I	S	A	S
A0A061F7C2	A0A061F7C2_THECC	unreviewed	Delta-cadinene synthase isozyme A, putative	TCM_031108	Theobroma cacao (Cacao) (Cocoa)	Theobroma	cacao	Thecac	Terpene synthase family	cellular organisms, Eukaryota, Viridiplantae, Streptophyta, Streptophytina, Embryophyta, Tracheophyta, Euphyllophyta, Spermatophyta, Magnoliopsida, Mesangiospermae, eudicotyledons, Gunneridae, Pentapetalae, rosids, malvids, Malvales, Malvaceae, Byttnerioideae, Theobroma, Theobroma cacao (Cacao) (Cocoa)	tr|A0A061F7C2|A0A061F7C2_THECC Delta-cadinene synthase isozyme A, putative OS=Theobroma cacao OX=3641 GN=TCM_031108 PE=3 SV=1	Thecac_A0A061F7C2_THECC_Delta-cadinene synthase isozyme A, putative	ISAS	I	S	A	S
A0A061F7I4	A0A061F7I4_THECC	unreviewed	Terpenoid cyclases/Protein prenyltransferases superfamily protein, putative isoform 2	TCM_031354	Theobroma cacao (Cacao) (Cocoa)	Theobroma	cacao	Thecac	Terpene synthase family	cellular organisms, Eukaryota, Viridiplantae, Streptophyta, Streptophytina, Embryophyta, Tracheophyta, Euphyllophyta, Spermatophyta, Magnoliopsida, Mesangiospermae, eudicotyledons, Gunneridae, Pentapetalae, rosids, malvids, Malvales, Malvaceae, Byttnerioideae, Theobroma, Theobroma cacao (Cacao) (Cocoa)	tr|A0A061F7I4|A0A061F7I4_THECC Terpenoid cyclases/Protein prenyltransferases superfamily protein, putative isoform 2 OS=Theobroma cacao OX=3641 GN=TCM_031354 PE=3 SV=1	Thecac_A0A061F7I4_THECC_Terpenoid cyclases/Protein prenyltransferases superfamily protein, putative isoform 2	I--S	I	-	-	S
A0A061F7I6	A0A061F7I6_THECC	unreviewed	Delta-cadinene synthase isozyme A	TCM_031137	Theobroma cacao (Cacao) (Cocoa)	Theobroma	cacao	Thecac	Terpene synthase family	cellular organisms, Eukaryota, Viridiplantae, Streptophyta, Streptophytina, Embryophyta, Tracheophyta, Euphyllophyta, Spermatophyta, Magnoliopsida, Mesangiospermae, eudicotyledons, Gunneridae, Pentapetalae, rosids, malvids, Malvales, Malvaceae, Byttnerioideae, Theobroma, Theobroma cacao (Cacao) (Cocoa)	tr|A0A061F7I6|A0A061F7I6_THECC Delta-cadinene synthase isozyme A OS=Theobroma cacao OX=3641 GN=TCM_031137 PE=3 SV=1	Thecac_A0A061F7I6_THECC_Delta-cadinene synthase isozyme A	ISCS	I	S	C	S
A0A061F7K5	A0A061F7K5_THECC	unreviewed	Delta-cadinene synthase isozyme A, putative	TCM_031142	Theobroma cacao (Cacao) (Cocoa)	Theobroma	cacao	Thecac	Terpene synthase family	cellular organisms, Eukaryota, Viridiplantae, Streptophyta, Streptophytina, Embryophyta, Tracheophyta, Euphyllophyta, Spermatophyta, Magnoliopsida, Mesangiospermae, eudicotyledons, Gunneridae, Pentapetalae, rosids, malvids, Malvales, Malvaceae, Byttnerioideae, Theobroma, Theobroma cacao (Cacao) (Cocoa)	tr|A0A061F7K5|A0A061F7K5_THECC Delta-cadinene synthase isozyme A, putative OS=Theobroma cacao OX=3641 GN=TCM_031142 PE=3 SV=1	Thecac_A0A061F7K5_THECC_Delta-cadinene synthase isozyme A, putative	ICNS	I	C	N	S
A0A061F809	A0A061F809_THECC	unreviewed	Terpene synthase 21, putative isoform 1	TCM_031354	Theobroma cacao (Cacao) (Cocoa)	Theobroma	cacao	Thecac	Terpene synthase family	cellular organisms, Eukaryota, Viridiplantae, Streptophyta, Streptophytina, Embryophyta, Tracheophyta, Euphyllophyta, Spermatophyta, Magnoliopsida, Mesangiospermae, eudicotyledons, Gunneridae, Pentapetalae, rosids, malvids, Malvales, Malvaceae, Byttnerioideae, Theobroma, Theobroma cacao (Cacao) (Cocoa)	tr|A0A061F809|A0A061F809_THECC Terpene synthase 21, putative isoform 1 OS=Theobroma cacao OX=3641 GN=TCM_031354 PE=3 SV=1	Thecac_A0A061F809_THECC_Terpene synthase 21, putative isoform 1	I-CS	I	-	C	S
A0A061F8M6	A0A061F8M6_THECC	unreviewed	3R-linalool synthase	TCM_031741	Theobroma cacao (Cacao) (Cocoa)	Theobroma	cacao	Thecac	Terpene synthase family	cellular organisms, Eukaryota, Viridiplantae, Streptophyta, Streptophytina, Embryophyta, Tracheophyta, Euphyllophyta, Spermatophyta, Magnoliopsida, Mesangiospermae, eudicotyledons, Gunneridae, Pentapetalae, rosids, malvids, Malvales, Malvaceae, Byttnerioideae, Theobroma, Theobroma cacao (Cacao) (Cocoa)	tr|A0A061F8M6|A0A061F8M6_THECC 3R-linalool synthase OS=Theobroma cacao OX=3641 GN=TCM_031741 PE=3 SV=1	Thecac_A0A061F8M6_THECC_3R-linalool synthase	C---	C	-	-	-
A0A061F9A8	A0A061F9A8_THECC	unreviewed	3R-linalool synthase, putative isoform 1	TCM_032777	Theobroma cacao (Cacao) (Cocoa)	Theobroma	cacao	Thecac	Terpene synthase family	cellular organisms, Eukaryota, Viridiplantae, Streptophyta, Streptophytina, Embryophyta, Tracheophyta, Euphyllophyta, Spermatophyta, Magnoliopsida, Mesangiospermae, eudicotyledons, Gunneridae, Pentapetalae, rosids, malvids, Malvales, Malvaceae, Byttnerioideae, Theobroma, Theobroma cacao (Cacao) (Cocoa)	tr|A0A061F9A8|A0A061F9A8_THECC 3R-linalool synthase, putative isoform 1 OS=Theobroma cacao OX=3641 GN=TCM_032777 PE=3 SV=1	Thecac_A0A061F9A8_THECC_3R-linalool synthase, putative isoform 1	GSSN	G	S	S	N
A0A061F9B8	A0A061F9B8_THECC	unreviewed	Terpene synthase 21, putative	TCM_032807	Theobroma cacao (Cacao) (Cocoa)	Theobroma	cacao	Thecac	Terpene synthase family	cellular organisms, Eukaryota, Viridiplantae, Streptophyta, Streptophytina, Embryophyta, Tracheophyta, Euphyllophyta, Spermatophyta, Magnoliopsida, Mesangiospermae, eudicotyledons, Gunneridae, Pentapetalae, rosids, malvids, Malvales, Malvaceae, Byttnerioideae, Theobroma, Theobroma cacao (Cacao) (Cocoa)	tr|A0A061F9B8|A0A061F9B8_THECC Terpene synthase 21, putative OS=Theobroma cacao OX=3641 GN=TCM_032807 PE=3 SV=1	Thecac_A0A061F9B8_THECC_Terpene synthase 21, putative	LSAC	L	S	A	C
A0A061FA71	A0A061FA71_THECC	unreviewed	3R-linalool synthase, putative isoform 2	TCM_032777	Theobroma cacao (Cacao) (Cocoa)	Theobroma	cacao	Thecac	Terpene synthase family	cellular organisms, Eukaryota, Viridiplantae, Streptophyta, Streptophytina, Embryophyta, Tracheophyta, Euphyllophyta, Spermatophyta, Magnoliopsida, Mesangiospermae, eudicotyledons, Gunneridae, Pentapetalae, rosids, malvids, Malvales, Malvaceae, Byttnerioideae, Theobroma, Theobroma cacao (Cacao) (Cocoa)	tr|A0A061FA71|A0A061FA71_THECC 3R-linalool synthase, putative isoform 2 OS=Theobroma cacao OX=3641 GN=TCM_032777 PE=3 SV=1	Thecac_A0A061FA71_THECC_3R-linalool synthase, putative isoform 2	GSSN	G	S	S	N
A0A061FB72	A0A061FB72_THECC	unreviewed	Ent-kaurene synthase No1, putative	TCM_033578	Theobroma cacao (Cacao) (Cocoa)	Theobroma	cacao	Thecac	Terpene synthase family	cellular organisms, Eukaryota, Viridiplantae, Streptophyta, Streptophytina, Embryophyta, Tracheophyta, Euphyllophyta, Spermatophyta, Magnoliopsida, Mesangiospermae, eudicotyledons, Gunneridae, Pentapetalae, rosids, malvids, Malvales, Malvaceae, Byttnerioideae, Theobroma, Theobroma cacao (Cacao) (Cocoa)	tr|A0A061FB72|A0A061FB72_THECC Ent-kaurene synthase No1, putative OS=Theobroma cacao OX=3641 GN=TCM_033578 PE=3 SV=1	Thecac_A0A061FB72_THECC_Ent-kaurene synthase No1, putative	-FCN	-	F	C	N
A0A061FBH4	A0A061FBH4_THECC	unreviewed	Terpene synthase 21, putative	TCM_033537	Theobroma cacao (Cacao) (Cocoa)	Theobroma	cacao	Thecac	Terpene synthase family	cellular organisms, Eukaryota, Viridiplantae, Streptophyta, Streptophytina, Embryophyta, Tracheophyta, Euphyllophyta, Spermatophyta, Magnoliopsida, Mesangiospermae, eudicotyledons, Gunneridae, Pentapetalae, rosids, malvids, Malvales, Malvaceae, Byttnerioideae, Theobroma, Theobroma cacao (Cacao) (Cocoa)	tr|A0A061FBH4|A0A061FBH4_THECC Terpene synthase 21, putative OS=Theobroma cacao OX=3641 GN=TCM_033537 PE=3 SV=1	Thecac_A0A061FBH4_THECC_Terpene synthase 21, putative	LSGS	L	S	G	S
A0A061FEC7	A0A061FEC7_THECC	unreviewed	Terpene synthase 21, putative isoform 3	TCM_031354	Theobroma cacao (Cacao) (Cocoa)	Theobroma	cacao	Thecac	Terpene synthase family	cellular organisms, Eukaryota, Viridiplantae, Streptophyta, Streptophytina, Embryophyta, Tracheophyta, Euphyllophyta, Spermatophyta, Magnoliopsida, Mesangiospermae, eudicotyledons, Gunneridae, Pentapetalae, rosids, malvids, Malvales, Malvaceae, Byttnerioideae, Theobroma, Theobroma cacao (Cacao) (Cocoa)	tr|A0A061FEC7|A0A061FEC7_THECC Terpene synthase 21, putative isoform 3 OS=Theobroma cacao OX=3641 GN=TCM_031354 PE=3 SV=1	Thecac_A0A061FEC7_THECC_Terpene synthase 21, putative isoform 3	I--S	I	-	-	S
A0A061FHJ1	A0A061FHJ1_THECC	unreviewed	3R-linalool synthase, putative	TCM_032806	Theobroma cacao (Cacao) (Cocoa)	Theobroma	cacao	Thecac	Terpene synthase family	cellular organisms, Eukaryota, Viridiplantae, Streptophyta, Streptophytina, Embryophyta, Tracheophyta, Euphyllophyta, Spermatophyta, Magnoliopsida, Mesangiospermae, eudicotyledons, Gunneridae, Pentapetalae, rosids, malvids, Malvales, Malvaceae, Byttnerioideae, Theobroma, Theobroma cacao (Cacao) (Cocoa)	tr|A0A061FHJ1|A0A061FHJ1_THECC 3R-linalool synthase, putative OS=Theobroma cacao OX=3641 GN=TCM_032806 PE=3 SV=1	Thecac_A0A061FHJ1_THECC_3R-linalool synthase, putative	GIGN	G	I	G	N
A0A061FIF0	A0A061FIF0_THECC	unreviewed	Terpene synthase 21, putative	TCM_033540	Theobroma cacao (Cacao) (Cocoa)	Theobroma	cacao	Thecac	Terpene synthase family	cellular organisms, Eukaryota, Viridiplantae, Streptophyta, Streptophytina, Embryophyta, Tracheophyta, Euphyllophyta, Spermatophyta, Magnoliopsida, Mesangiospermae, eudicotyledons, Gunneridae, Pentapetalae, rosids, malvids, Malvales, Malvaceae, Byttnerioideae, Theobroma, Theobroma cacao (Cacao) (Cocoa)	tr|A0A061FIF0|A0A061FIF0_THECC Terpene synthase 21, putative OS=Theobroma cacao OX=3641 GN=TCM_033540 PE=3 SV=1	Thecac_A0A061FIF0_THECC_Terpene synthase 21, putative	-SGS	-	S	G	S
A0A061FPW3	A0A061FPW3_THECC	unreviewed	3R-linalool synthase, putative isoform 1	TCM_043473	Theobroma cacao (Cacao) (Cocoa)	Theobroma	cacao	Thecac	Terpene synthase family	cellular organisms, Eukaryota, Viridiplantae, Streptophyta, Streptophytina, Embryophyta, Tracheophyta, Euphyllophyta, Spermatophyta, Magnoliopsida, Mesangiospermae, eudicotyledons, Gunneridae, Pentapetalae, rosids, malvids, Malvales, Malvaceae, Byttnerioideae, Theobroma, Theobroma cacao (Cacao) (Cocoa)	tr|A0A061FPW3|A0A061FPW3_THECC 3R-linalool synthase, putative isoform 1 OS=Theobroma cacao OX=3641 GN=TCM_043473 PE=3 SV=1	Thecac_A0A061FPW3_THECC_3R-linalool synthase, putative isoform 1	AITK	A	I	T	K
A0A061FVV6	A0A061FVV6_THECC	unreviewed	3R-linalool synthase, putative isoform 2	TCM_043473	Theobroma cacao (Cacao) (Cocoa)	Theobroma	cacao	Thecac	Terpene synthase family	cellular organisms, Eukaryota, Viridiplantae, Streptophyta, Streptophytina, Embryophyta, Tracheophyta, Euphyllophyta, Spermatophyta, Magnoliopsida, Mesangiospermae, eudicotyledons, Gunneridae, Pentapetalae, rosids, malvids, Malvales, Malvaceae, Byttnerioideae, Theobroma, Theobroma cacao (Cacao) (Cocoa)	tr|A0A061FVV6|A0A061FVV6_THECC 3R-linalool synthase, putative isoform 2 OS=Theobroma cacao OX=3641 GN=TCM_043473 PE=3 SV=1	Thecac_A0A061FVV6_THECC_3R-linalool synthase, putative isoform 2	A---	A	-	-	-
A0A061G5X5	A0A061G5X5_THECC	unreviewed	Myrcene synthase, chloroplastic, putative	TCM_016299	Theobroma cacao (Cacao) (Cocoa)	Theobroma	cacao	Thecac	Terpene synthase family	cellular organisms, Eukaryota, Viridiplantae, Streptophyta, Streptophytina, Embryophyta, Tracheophyta, Euphyllophyta, Spermatophyta, Magnoliopsida, Mesangiospermae, eudicotyledons, Gunneridae, Pentapetalae, rosids, malvids, Malvales, Malvaceae, Byttnerioideae, Theobroma, Theobroma cacao (Cacao) (Cocoa)	tr|A0A061G5X5|A0A061G5X5_THECC Myrcene synthase, chloroplastic, putative OS=Theobroma cacao OX=3641 GN=TCM_016299 PE=3 SV=1	Thecac_A0A061G5X5_THECC_Myrcene synthase, chloroplastic, putative	NVFK	N	V	F	K
A0A061G6I3	A0A061G6I3_THECC	unreviewed	Myrcene synthase, chloroplastic, putative	TCM_016298	Theobroma cacao (Cacao) (Cocoa)	Theobroma	cacao	Thecac	Terpene synthase family	cellular organisms, Eukaryota, Viridiplantae, Streptophyta, Streptophytina, Embryophyta, Tracheophyta, Euphyllophyta, Spermatophyta, Magnoliopsida, Mesangiospermae, eudicotyledons, Gunneridae, Pentapetalae, rosids, malvids, Malvales, Malvaceae, Byttnerioideae, Theobroma, Theobroma cacao (Cacao) (Cocoa)	tr|A0A061G6I3|A0A061G6I3_THECC Myrcene synthase, chloroplastic, putative OS=Theobroma cacao OX=3641 GN=TCM_016298 PE=3 SV=1	Thecac_A0A061G6I3_THECC_Myrcene synthase, chloroplastic, putative	NIC-	N	I	C	-
A0A061GEP1	A0A061GEP1_THECC	unreviewed	P(E)-nerolidol/(E,E)-geranyl linalool synthase, putative isoform 1	TCM_029932	Theobroma cacao (Cacao) (Cocoa)	Theobroma	cacao	Thecac	Terpene synthase family	cellular organisms, Eukaryota, Viridiplantae, Streptophyta, Streptophytina, Embryophyta, Tracheophyta, Euphyllophyta, Spermatophyta, Magnoliopsida, Mesangiospermae, eudicotyledons, Gunneridae, Pentapetalae, rosids, malvids, Malvales, Malvaceae, Byttnerioideae, Theobroma, Theobroma cacao (Cacao) (Cocoa)	tr|A0A061GEP1|A0A061GEP1_THECC P(E)-nerolidol/(E,E)-geranyl linalool synthase, putative isoform 1 OS=Theobroma cacao OX=3641 GN=TCM_029932 PE=3 SV=1	Thecac_A0A061GEP1_THECC_P(E)-nerolidol/(E,E)-geranyl linalool synthase, putative isoform 1	-IIN	-	I	I	N
A0A061GFI8	A0A061GFI8_THECC	unreviewed	P(E)-nerolidol/(E,E)-geranyl linalool synthase, putative isoform 2 (Fragment)	TCM_029932	Theobroma cacao (Cacao) (Cocoa)	Theobroma	cacao	Thecac	Terpene synthase family	cellular organisms, Eukaryota, Viridiplantae, Streptophyta, Streptophytina, Embryophyta, Tracheophyta, Euphyllophyta, Spermatophyta, Magnoliopsida, Mesangiospermae, eudicotyledons, Gunneridae, Pentapetalae, rosids, malvids, Malvales, Malvaceae, Byttnerioideae, Theobroma, Theobroma cacao (Cacao) (Cocoa)	tr|A0A061GFI8|A0A061GFI8_THECC P(E)-nerolidol/(E,E)-geranyl linalool synthase, putative isoform 2 (Fragment) OS=Theobroma cacao OX=3641 GN=TCM_029932 PE=3 SV=1	Thecac_A0A061GFI8_THECC_P(E)-nerolidol/(E,E)-geranyl linalool synthase, putative isoform 2 (Fragment)	----	-	-	-	-
A0A061GFZ6	A0A061GFZ6_THECC	unreviewed	P(E)-nerolidol/(E,E)-geranyl linalool synthase, putative	TCM_029935	Theobroma cacao (Cacao) (Cocoa)	Theobroma	cacao	Thecac	Terpene synthase family	cellular organisms, Eukaryota, Viridiplantae, Streptophyta, Streptophytina, Embryophyta, Tracheophyta, Euphyllophyta, Spermatophyta, Magnoliopsida, Mesangiospermae, eudicotyledons, Gunneridae, Pentapetalae, rosids, malvids, Malvales, Malvaceae, Byttnerioideae, Theobroma, Theobroma cacao (Cacao) (Cocoa)	tr|A0A061GFZ6|A0A061GFZ6_THECC P(E)-nerolidol/(E,E)-geranyl linalool synthase, putative OS=Theobroma cacao OX=3641 GN=TCM_029935 PE=3 SV=1	Thecac_A0A061GFZ6_THECC_P(E)-nerolidol/(E,E)-geranyl linalool synthase, putative	-IIN	-	I	I	N
A0A061GG35	A0A061GG35_THECC	unreviewed	R-limonene synthase 1, putative	TCM_030066	Theobroma cacao (Cacao) (Cocoa)	Theobroma	cacao	Thecac	Terpene synthase family	cellular organisms, Eukaryota, Viridiplantae, Streptophyta, Streptophytina, Embryophyta, Tracheophyta, Euphyllophyta, Spermatophyta, Magnoliopsida, Mesangiospermae, eudicotyledons, Gunneridae, Pentapetalae, rosids, malvids, Malvales, Malvaceae, Byttnerioideae, Theobroma, Theobroma cacao (Cacao) (Cocoa)	tr|A0A061GG35|A0A061GG35_THECC R-limonene synthase 1, putative OS=Theobroma cacao OX=3641 GN=TCM_030066 PE=3 SV=1	Thecac_A0A061GG35_THECC_R-limonene synthase 1, putative	I--K	I	-	-	K
A0A061GGG2	A0A061GGG2_THECC	unreviewed	3S-linalool/(E)-nerolidol /(E,E)-geranyl linalool synthase, putative	TCM_030061	Theobroma cacao (Cacao) (Cocoa)	Theobroma	cacao	Thecac	Terpene synthase family	cellular organisms, Eukaryota, Viridiplantae, Streptophyta, Streptophytina, Embryophyta, Tracheophyta, Euphyllophyta, Spermatophyta, Magnoliopsida, Mesangiospermae, eudicotyledons, Gunneridae, Pentapetalae, rosids, malvids, Malvales, Malvaceae, Byttnerioideae, Theobroma, Theobroma cacao (Cacao) (Cocoa)	tr|A0A061GGG2|A0A061GGG2_THECC 3S-linalool/(E)-nerolidol /(E,E)-geranyl linalool synthase, putative OS=Theobroma cacao OX=3641 GN=TCM_030061 PE=3 SV=1	Thecac_A0A061GGG2_THECC_3S-linalool/(E)-nerolidol /(E,E)-geranyl linalool synthase, putative	ISLS	I	S	L	S
A0A061GGQ0	A0A061GGQ0_THECC	unreviewed	P(E)-nerolidol/(E,E)-geranyl linalool synthase	TCM_029933	Theobroma cacao (Cacao) (Cocoa)	Theobroma	cacao	Thecac	Terpene synthase family	cellular organisms, Eukaryota, Viridiplantae, Streptophyta, Streptophytina, Embryophyta, Tracheophyta, Euphyllophyta, Spermatophyta, Magnoliopsida, Mesangiospermae, eudicotyledons, Gunneridae, Pentapetalae, rosids, malvids, Malvales, Malvaceae, Byttnerioideae, Theobroma, Theobroma cacao (Cacao) (Cocoa)	tr|A0A061GGQ0|A0A061GGQ0_THECC P(E)-nerolidol/(E,E)-geranyl linalool synthase OS=Theobroma cacao OX=3641 GN=TCM_029933 PE=3 SV=1	Thecac_A0A061GGQ0_THECC_P(E)-nerolidol/(E,E)-geranyl linalool synthase	-IIN	-	I	I	N
A0A061GH69	A0A061GH69_THECC	unreviewed	3S-linalool/(E)-nerolidol /(E,E)-geranyl linalool synthase, putative	TCM_030060	Theobroma cacao (Cacao) (Cocoa)	Theobroma	cacao	Thecac	Terpene synthase family	cellular organisms, Eukaryota, Viridiplantae, Streptophyta, Streptophytina, Embryophyta, Tracheophyta, Euphyllophyta, Spermatophyta, Magnoliopsida, Mesangiospermae, eudicotyledons, Gunneridae, Pentapetalae, rosids, malvids, Malvales, Malvaceae, Byttnerioideae, Theobroma, Theobroma cacao (Cacao) (Cocoa)	tr|A0A061GH69|A0A061GH69_THECC 3S-linalool/(E)-nerolidol /(E,E)-geranyl linalool synthase, putative OS=Theobroma cacao OX=3641 GN=TCM_030060 PE=3 SV=1	Thecac_A0A061GH69_THECC_3S-linalool/(E)-nerolidol /(E,E)-geranyl linalool synthase, putative	ISLS	I	S	L	S
A0A061GH82	A0A061GH82_THECC	unreviewed	E,E-alpha-farnesene synthase, putative	TCM_030070	Theobroma cacao (Cacao) (Cocoa)	Theobroma	cacao	Thecac	Terpene synthase family	cellular organisms, Eukaryota, Viridiplantae, Streptophyta, Streptophytina, Embryophyta, Tracheophyta, Euphyllophyta, Spermatophyta, Magnoliopsida, Mesangiospermae, eudicotyledons, Gunneridae, Pentapetalae, rosids, malvids, Malvales, Malvaceae, Byttnerioideae, Theobroma, Theobroma cacao (Cacao) (Cocoa)	tr|A0A061GH82|A0A061GH82_THECC E,E-alpha-farnesene synthase, putative OS=Theobroma cacao OX=3641 GN=TCM_030070 PE=3 SV=1	Thecac_A0A061GH82_THECC_E,E-alpha-farnesene synthase, putative	TSIS	T	S	I	S
A0A061GU77	A0A061GU77_THECC	unreviewed	Terpene synthase 21, putative	TCM_041391	Theobroma cacao (Cacao) (Cocoa)	Theobroma	cacao	Thecac	Terpene synthase family	cellular organisms, Eukaryota, Viridiplantae, Streptophyta, Streptophytina, Embryophyta, Tracheophyta, Euphyllophyta, Spermatophyta, Magnoliopsida, Mesangiospermae, eudicotyledons, Gunneridae, Pentapetalae, rosids, malvids, Malvales, Malvaceae, Byttnerioideae, Theobroma, Theobroma cacao (Cacao) (Cocoa)	tr|A0A061GU77|A0A061GU77_THECC Terpene synthase 21, putative OS=Theobroma cacao OX=3641 GN=TCM_041391 PE=3 SV=1	Thecac_A0A061GU77_THECC_Terpene synthase 21, putative	ACGS	A	C	G	S
A0A067D361	A0A067D361_CITSI	unreviewed	Uncharacterized protein	CISIN_1g014206mg	Citrus sinensis (Sweet orange) (Citrus aurantium var. sinensis)	Citrus	sinensis	Citsin	Terpene synthase family	cellular organisms, Eukaryota, Viridiplantae, Streptophyta, Streptophytina, Embryophyta, Tracheophyta, Euphyllophyta, Spermatophyta, Magnoliopsida, Mesangiospermae, eudicotyledons, Gunneridae, Pentapetalae, rosids, malvids, Sapindales, Rutaceae, Aurantioideae, Citrus, Citrus sinensis (Sweet orange) (Citrus aurantium var. sinensis)	tr|A0A067D361|A0A067D361_CITSI Uncharacterized protein OS=Citrus sinensis OX=2711 GN=CISIN_1g014206mg PE=3 SV=1	Citsin_A0A067D361_CITSI_Uncharacterized protein	NVFK	N	V	F	K
A0A067D4S5	A0A067D4S5_CITSI	unreviewed	Terpene_synth_C domain-containing protein	CISIN_1g030682mg	Citrus sinensis (Sweet orange) (Citrus aurantium var. sinensis)	Citrus	sinensis	Citsin	Terpene synthase family	cellular organisms, Eukaryota, Viridiplantae, Streptophyta, Streptophytina, Embryophyta, Tracheophyta, Euphyllophyta, Spermatophyta, Magnoliopsida, Mesangiospermae, eudicotyledons, Gunneridae, Pentapetalae, rosids, malvids, Sapindales, Rutaceae, Aurantioideae, Citrus, Citrus sinensis (Sweet orange) (Citrus aurantium var. sinensis)	tr|A0A067D4S5|A0A067D4S5_CITSI Terpene_synth_C domain-containing protein OS=Citrus sinensis OX=2711 GN=CISIN_1g030682mg PE=3 SV=1	Citsin_A0A067D4S5_CITSI_Terpene_synth_C domain-containing protein	I---	I	-	-	-
A0A067D5M4	A0A067D5M4_CITSI	unreviewed	Uncharacterized protein	CISIN_1g008206mg	Citrus sinensis (Sweet orange) (Citrus aurantium var. sinensis)	Citrus	sinensis	Citsin	Terpene synthase family	cellular organisms, Eukaryota, Viridiplantae, Streptophyta, Streptophytina, Embryophyta, Tracheophyta, Euphyllophyta, Spermatophyta, Magnoliopsida, Mesangiospermae, eudicotyledons, Gunneridae, Pentapetalae, rosids, malvids, Sapindales, Rutaceae, Aurantioideae, Citrus, Citrus sinensis (Sweet orange) (Citrus aurantium var. sinensis)	tr|A0A067D5M4|A0A067D5M4_CITSI Uncharacterized protein OS=Citrus sinensis OX=2711 GN=CISIN_1g008206mg PE=3 SV=1	Citsin_A0A067D5M4_CITSI_Uncharacterized protein	ISAS	I	S	A	S
A0A067D5M7	A0A067D5M7_CITSI	unreviewed	Uncharacterized protein	CISIN_1g008206mg	Citrus sinensis (Sweet orange) (Citrus aurantium var. sinensis)	Citrus	sinensis	Citsin	Terpene synthase family	cellular organisms, Eukaryota, Viridiplantae, Streptophyta, Streptophytina, Embryophyta, Tracheophyta, Euphyllophyta, Spermatophyta, Magnoliopsida, Mesangiospermae, eudicotyledons, Gunneridae, Pentapetalae, rosids, malvids, Sapindales, Rutaceae, Aurantioideae, Citrus, Citrus sinensis (Sweet orange) (Citrus aurantium var. sinensis)	tr|A0A067D5M7|A0A067D5M7_CITSI Uncharacterized protein OS=Citrus sinensis OX=2711 GN=CISIN_1g008206mg PE=3 SV=1	Citsin_A0A067D5M7_CITSI_Uncharacterized protein	ISAS	I	S	A	S
A0A067D644	A0A067D644_CITSI	unreviewed	Uncharacterized protein	CISIN_1g008206mg	Citrus sinensis (Sweet orange) (Citrus aurantium var. sinensis)	Citrus	sinensis	Citsin	Terpene synthase family	cellular organisms, Eukaryota, Viridiplantae, Streptophyta, Streptophytina, Embryophyta, Tracheophyta, Euphyllophyta, Spermatophyta, Magnoliopsida, Mesangiospermae, eudicotyledons, Gunneridae, Pentapetalae, rosids, malvids, Sapindales, Rutaceae, Aurantioideae, Citrus, Citrus sinensis (Sweet orange) (Citrus aurantium var. sinensis)	tr|A0A067D644|A0A067D644_CITSI Uncharacterized protein OS=Citrus sinensis OX=2711 GN=CISIN_1g008206mg PE=3 SV=1	Citsin_A0A067D644_CITSI_Uncharacterized protein	ISAS	I	S	A	S
A0A067D647	A0A067D647_CITSI	unreviewed	Uncharacterized protein	CISIN_1g008206mg	Citrus sinensis (Sweet orange) (Citrus aurantium var. sinensis)	Citrus	sinensis	Citsin	Terpene synthase family	cellular organisms, Eukaryota, Viridiplantae, Streptophyta, Streptophytina, Embryophyta, Tracheophyta, Euphyllophyta, Spermatophyta, Magnoliopsida, Mesangiospermae, eudicotyledons, Gunneridae, Pentapetalae, rosids, malvids, Sapindales, Rutaceae, Aurantioideae, Citrus, Citrus sinensis (Sweet orange) (Citrus aurantium var. sinensis)	tr|A0A067D647|A0A067D647_CITSI Uncharacterized protein OS=Citrus sinensis OX=2711 GN=CISIN_1g008206mg PE=3 SV=1	Citsin_A0A067D647_CITSI_Uncharacterized protein	I---	I	-	-	-
A0A067D9N6	A0A067D9N6_CITSI	unreviewed	Uncharacterized protein	CISIN_1g008206mg	Citrus sinensis (Sweet orange) (Citrus aurantium var. sinensis)	Citrus	sinensis	Citsin	Terpene synthase family	cellular organisms, Eukaryota, Viridiplantae, Streptophyta, Streptophytina, Embryophyta, Tracheophyta, Euphyllophyta, Spermatophyta, Magnoliopsida, Mesangiospermae, eudicotyledons, Gunneridae, Pentapetalae, rosids, malvids, Sapindales, Rutaceae, Aurantioideae, Citrus, Citrus sinensis (Sweet orange) (Citrus aurantium var. sinensis)	tr|A0A067D9N6|A0A067D9N6_CITSI Uncharacterized protein OS=Citrus sinensis OX=2711 GN=CISIN_1g008206mg PE=3 SV=1	Citsin_A0A067D9N6_CITSI_Uncharacterized protein	-SAS	-	S	A	S
A0A067D9P0	A0A067D9P0_CITSI	unreviewed	Uncharacterized protein	CISIN_1g008206mg	Citrus sinensis (Sweet orange) (Citrus aurantium var. sinensis)	Citrus	sinensis	Citsin	Terpene synthase family	cellular organisms, Eukaryota, Viridiplantae, Streptophyta, Streptophytina, Embryophyta, Tracheophyta, Euphyllophyta, Spermatophyta, Magnoliopsida, Mesangiospermae, eudicotyledons, Gunneridae, Pentapetalae, rosids, malvids, Sapindales, Rutaceae, Aurantioideae, Citrus, Citrus sinensis (Sweet orange) (Citrus aurantium var. sinensis)	tr|A0A067D9P0|A0A067D9P0_CITSI Uncharacterized protein OS=Citrus sinensis OX=2711 GN=CISIN_1g008206mg PE=3 SV=1	Citsin_A0A067D9P0_CITSI_Uncharacterized protein	ISAS	I	S	A	S
A0A067DE11	A0A067DE11_CITSI	unreviewed	Uncharacterized protein	CISIN_1g019916mg	Citrus sinensis (Sweet orange) (Citrus aurantium var. sinensis)	Citrus	sinensis	Citsin	Terpene synthase family	cellular organisms, Eukaryota, Viridiplantae, Streptophyta, Streptophytina, Embryophyta, Tracheophyta, Euphyllophyta, Spermatophyta, Magnoliopsida, Mesangiospermae, eudicotyledons, Gunneridae, Pentapetalae, rosids, malvids, Sapindales, Rutaceae, Aurantioideae, Citrus, Citrus sinensis (Sweet orange) (Citrus aurantium var. sinensis)	tr|A0A067DE11|A0A067DE11_CITSI Uncharacterized protein OS=Citrus sinensis OX=2711 GN=CISIN_1g019916mg PE=3 SV=1	Citsin_A0A067DE11_CITSI_Uncharacterized protein	M---	M	-	-	-
A0A067DFB1	A0A067DFB1_CITSI	unreviewed	Uncharacterized protein (Fragment)	CISIN_1g041613mg	Citrus sinensis (Sweet orange) (Citrus aurantium var. sinensis)	Citrus	sinensis	Citsin	Terpene synthase family	cellular organisms, Eukaryota, Viridiplantae, Streptophyta, Streptophytina, Embryophyta, Tracheophyta, Euphyllophyta, Spermatophyta, Magnoliopsida, Mesangiospermae, eudicotyledons, Gunneridae, Pentapetalae, rosids, malvids, Sapindales, Rutaceae, Aurantioideae, Citrus, Citrus sinensis (Sweet orange) (Citrus aurantium var. sinensis)	tr|A0A067DFB1|A0A067DFB1_CITSI Uncharacterized protein (Fragment) OS=Citrus sinensis OX=2711 GN=CISIN_1g041613mg PE=3 SV=1	Citsin_A0A067DFB1_CITSI_Uncharacterized protein (Fragment)	NI--	N	I	-	-
A0A067DG75	A0A067DG75_CITSI	unreviewed	Uncharacterized protein	CISIN_1g041926mg	Citrus sinensis (Sweet orange) (Citrus aurantium var. sinensis)	Citrus	sinensis	Citsin	Terpene synthase family	cellular organisms, Eukaryota, Viridiplantae, Streptophyta, Streptophytina, Embryophyta, Tracheophyta, Euphyllophyta, Spermatophyta, Magnoliopsida, Mesangiospermae, eudicotyledons, Gunneridae, Pentapetalae, rosids, malvids, Sapindales, Rutaceae, Aurantioideae, Citrus, Citrus sinensis (Sweet orange) (Citrus aurantium var. sinensis)	tr|A0A067DG75|A0A067DG75_CITSI Uncharacterized protein OS=Citrus sinensis OX=2711 GN=CISIN_1g041926mg PE=3 SV=1	Citsin_A0A067DG75_CITSI_Uncharacterized protein	FSAS	F	S	A	S
A0A067DGY8	A0A067DGY8_CITSI	unreviewed	Uncharacterized protein	CISIN_1g008206mg	Citrus sinensis (Sweet orange) (Citrus aurantium var. sinensis)	Citrus	sinensis	Citsin	Terpene synthase family	cellular organisms, Eukaryota, Viridiplantae, Streptophyta, Streptophytina, Embryophyta, Tracheophyta, Euphyllophyta, Spermatophyta, Magnoliopsida, Mesangiospermae, eudicotyledons, Gunneridae, Pentapetalae, rosids, malvids, Sapindales, Rutaceae, Aurantioideae, Citrus, Citrus sinensis (Sweet orange) (Citrus aurantium var. sinensis)	tr|A0A067DGY8|A0A067DGY8_CITSI Uncharacterized protein OS=Citrus sinensis OX=2711 GN=CISIN_1g008206mg PE=3 SV=1	Citsin_A0A067DGY8_CITSI_Uncharacterized protein	I---	I	-	-	-
A0A067DH62	A0A067DH62_CITSI	unreviewed	Uncharacterized protein	CISIN_1g012005mg	Citrus sinensis (Sweet orange) (Citrus aurantium var. sinensis)	Citrus	sinensis	Citsin	Terpene synthase family	cellular organisms, Eukaryota, Viridiplantae, Streptophyta, Streptophytina, Embryophyta, Tracheophyta, Euphyllophyta, Spermatophyta, Magnoliopsida, Mesangiospermae, eudicotyledons, Gunneridae, Pentapetalae, rosids, malvids, Sapindales, Rutaceae, Aurantioideae, Citrus, Citrus sinensis (Sweet orange) (Citrus aurantium var. sinensis)	tr|A0A067DH62|A0A067DH62_CITSI Uncharacterized protein OS=Citrus sinensis OX=2711 GN=CISIN_1g012005mg PE=3 SV=1	Citsin_A0A067DH62_CITSI_Uncharacterized protein	IIIS	I	I	I	S
A0A067DI32	A0A067DI32_CITSI	unreviewed	Uncharacterized protein	CISIN_1g008206mg	Citrus sinensis (Sweet orange) (Citrus aurantium var. sinensis)	Citrus	sinensis	Citsin	Terpene synthase family	cellular organisms, Eukaryota, Viridiplantae, Streptophyta, Streptophytina, Embryophyta, Tracheophyta, Euphyllophyta, Spermatophyta, Magnoliopsida, Mesangiospermae, eudicotyledons, Gunneridae, Pentapetalae, rosids, malvids, Sapindales, Rutaceae, Aurantioideae, Citrus, Citrus sinensis (Sweet orange) (Citrus aurantium var. sinensis)	tr|A0A067DI32|A0A067DI32_CITSI Uncharacterized protein OS=Citrus sinensis OX=2711 GN=CISIN_1g008206mg PE=3 SV=1	Citsin_A0A067DI32_CITSI_Uncharacterized protein	ISA-	I	S	A	-
A0A067DMK1	A0A067DMK1_CITSI	unreviewed	Uncharacterized protein (Fragment)	CISIN_1g039153mg	Citrus sinensis (Sweet orange) (Citrus aurantium var. sinensis)	Citrus	sinensis	Citsin	Terpene synthase family	cellular organisms, Eukaryota, Viridiplantae, Streptophyta, Streptophytina, Embryophyta, Tracheophyta, Euphyllophyta, Spermatophyta, Magnoliopsida, Mesangiospermae, eudicotyledons, Gunneridae, Pentapetalae, rosids, malvids, Sapindales, Rutaceae, Aurantioideae, Citrus, Citrus sinensis (Sweet orange) (Citrus aurantium var. sinensis)	tr|A0A067DMK1|A0A067DMK1_CITSI Uncharacterized protein (Fragment) OS=Citrus sinensis OX=2711 GN=CISIN_1g039153mg PE=3 SV=1	Citsin_A0A067DMK1_CITSI_Uncharacterized protein (Fragment)	N---	N	-	-	-
A0A067DR69	A0A067DR69_CITSI	unreviewed	Uncharacterized protein	CISIN_1g008817mg	Citrus sinensis (Sweet orange) (Citrus aurantium var. sinensis)	Citrus	sinensis	Citsin	Terpene synthase family	cellular organisms, Eukaryota, Viridiplantae, Streptophyta, Streptophytina, Embryophyta, Tracheophyta, Euphyllophyta, Spermatophyta, Magnoliopsida, Mesangiospermae, eudicotyledons, Gunneridae, Pentapetalae, rosids, malvids, Sapindales, Rutaceae, Aurantioideae, Citrus, Citrus sinensis (Sweet orange) (Citrus aurantium var. sinensis)	tr|A0A067DR69|A0A067DR69_CITSI Uncharacterized protein OS=Citrus sinensis OX=2711 GN=CISIN_1g008817mg PE=3 SV=1	Citsin_A0A067DR69_CITSI_Uncharacterized protein	ISGS	I	S	G	S
A0A067DS69	A0A067DS69_CITSI	unreviewed	Uncharacterized protein	CISIN_1g039366mg	Citrus sinensis (Sweet orange) (Citrus aurantium var. sinensis)	Citrus	sinensis	Citsin	Terpene synthase family	cellular organisms, Eukaryota, Viridiplantae, Streptophyta, Streptophytina, Embryophyta, Tracheophyta, Euphyllophyta, Spermatophyta, Magnoliopsida, Mesangiospermae, eudicotyledons, Gunneridae, Pentapetalae, rosids, malvids, Sapindales, Rutaceae, Aurantioideae, Citrus, Citrus sinensis (Sweet orange) (Citrus aurantium var. sinensis)	tr|A0A067DS69|A0A067DS69_CITSI Uncharacterized protein OS=Citrus sinensis OX=2711 GN=CISIN_1g039366mg PE=3 SV=1	Citsin_A0A067DS69_CITSI_Uncharacterized protein	ISCS	I	S	C	S
A0A067DVL0	A0A067DVL0_CITSI	unreviewed	Uncharacterized protein (Fragment)	CISIN_1g044511mg	Citrus sinensis (Sweet orange) (Citrus aurantium var. sinensis)	Citrus	sinensis	Citsin	Terpene synthase family	cellular organisms, Eukaryota, Viridiplantae, Streptophyta, Streptophytina, Embryophyta, Tracheophyta, Euphyllophyta, Spermatophyta, Magnoliopsida, Mesangiospermae, eudicotyledons, Gunneridae, Pentapetalae, rosids, malvids, Sapindales, Rutaceae, Aurantioideae, Citrus, Citrus sinensis (Sweet orange) (Citrus aurantium var. sinensis)	tr|A0A067DVL0|A0A067DVL0_CITSI Uncharacterized protein (Fragment) OS=Citrus sinensis OX=2711 GN=CISIN_1g044511mg PE=3 SV=1	Citsin_A0A067DVL0_CITSI_Uncharacterized protein (Fragment)	N---	N	-	-	-
A0A067DXT3	A0A067DXT3_CITSI	unreviewed	Uncharacterized protein	CISIN_1g021595mg	Citrus sinensis (Sweet orange) (Citrus aurantium var. sinensis)	Citrus	sinensis	Citsin	Terpene synthase family	cellular organisms, Eukaryota, Viridiplantae, Streptophyta, Streptophytina, Embryophyta, Tracheophyta, Euphyllophyta, Spermatophyta, Magnoliopsida, Mesangiospermae, eudicotyledons, Gunneridae, Pentapetalae, rosids, malvids, Sapindales, Rutaceae, Aurantioideae, Citrus, Citrus sinensis (Sweet orange) (Citrus aurantium var. sinensis)	tr|A0A067DXT3|A0A067DXT3_CITSI Uncharacterized protein OS=Citrus sinensis OX=2711 GN=CISIN_1g021595mg PE=3 SV=1	Citsin_A0A067DXT3_CITSI_Uncharacterized protein	----	-	-	-	-
A0A067E1M3	A0A067E1M3_CITSI	unreviewed	Uncharacterized protein (Fragment)	CISIN_1g045043mg	Citrus sinensis (Sweet orange) (Citrus aurantium var. sinensis)	Citrus	sinensis	Citsin	Terpene synthase family	cellular organisms, Eukaryota, Viridiplantae, Streptophyta, Streptophytina, Embryophyta, Tracheophyta, Euphyllophyta, Spermatophyta, Magnoliopsida, Mesangiospermae, eudicotyledons, Gunneridae, Pentapetalae, rosids, malvids, Sapindales, Rutaceae, Aurantioideae, Citrus, Citrus sinensis (Sweet orange) (Citrus aurantium var. sinensis)	tr|A0A067E1M3|A0A067E1M3_CITSI Uncharacterized protein (Fragment) OS=Citrus sinensis OX=2711 GN=CISIN_1g045043mg PE=3 SV=1	Citsin_A0A067E1M3_CITSI_Uncharacterized protein (Fragment)	ASFS	A	S	F	S
A0A067E1N2	A0A067E1N2_CITSI	unreviewed	Uncharacterized protein (Fragment)	CISIN_1g048051mg	Citrus sinensis (Sweet orange) (Citrus aurantium var. sinensis)	Citrus	sinensis	Citsin	Terpene synthase family	cellular organisms, Eukaryota, Viridiplantae, Streptophyta, Streptophytina, Embryophyta, Tracheophyta, Euphyllophyta, Spermatophyta, Magnoliopsida, Mesangiospermae, eudicotyledons, Gunneridae, Pentapetalae, rosids, malvids, Sapindales, Rutaceae, Aurantioideae, Citrus, Citrus sinensis (Sweet orange) (Citrus aurantium var. sinensis)	tr|A0A067E1N2|A0A067E1N2_CITSI Uncharacterized protein (Fragment) OS=Citrus sinensis OX=2711 GN=CISIN_1g048051mg PE=3 SV=1	Citsin_A0A067E1N2_CITSI_Uncharacterized protein (Fragment)	----	-	-	-	-
A0A067E424	A0A067E424_CITSI	unreviewed	Uncharacterized protein (Fragment)	CISIN_1g045533mg	Citrus sinensis (Sweet orange) (Citrus aurantium var. sinensis)	Citrus	sinensis	Citsin	Terpene synthase family	cellular organisms, Eukaryota, Viridiplantae, Streptophyta, Streptophytina, Embryophyta, Tracheophyta, Euphyllophyta, Spermatophyta, Magnoliopsida, Mesangiospermae, eudicotyledons, Gunneridae, Pentapetalae, rosids, malvids, Sapindales, Rutaceae, Aurantioideae, Citrus, Citrus sinensis (Sweet orange) (Citrus aurantium var. sinensis)	tr|A0A067E424|A0A067E424_CITSI Uncharacterized protein (Fragment) OS=Citrus sinensis OX=2711 GN=CISIN_1g045533mg PE=3 SV=1	Citsin_A0A067E424_CITSI_Uncharacterized protein (Fragment)	N---	N	-	-	-
A0A067E4Y3	A0A067E4Y3_CITSI	unreviewed	Terpene_synth_C domain-containing protein	CISIN_1g040856mg	Citrus sinensis (Sweet orange) (Citrus aurantium var. sinensis)	Citrus	sinensis	Citsin	Terpene synthase family	cellular organisms, Eukaryota, Viridiplantae, Streptophyta, Streptophytina, Embryophyta, Tracheophyta, Euphyllophyta, Spermatophyta, Magnoliopsida, Mesangiospermae, eudicotyledons, Gunneridae, Pentapetalae, rosids, malvids, Sapindales, Rutaceae, Aurantioideae, Citrus, Citrus sinensis (Sweet orange) (Citrus aurantium var. sinensis)	tr|A0A067E4Y3|A0A067E4Y3_CITSI Terpene_synth_C domain-containing protein OS=Citrus sinensis OX=2711 GN=CISIN_1g040856mg PE=3 SV=1	Citsin_A0A067E4Y3_CITSI_Terpene_synth_C domain-containing protein	LIFK	L	I	F	K
A0A067EET2	A0A067EET2_CITSI	unreviewed	Uncharacterized protein	CISIN_1g008620mg	Citrus sinensis (Sweet orange) (Citrus aurantium var. sinensis)	Citrus	sinensis	Citsin	Terpene synthase family	cellular organisms, Eukaryota, Viridiplantae, Streptophyta, Streptophytina, Embryophyta, Tracheophyta, Euphyllophyta, Spermatophyta, Magnoliopsida, Mesangiospermae, eudicotyledons, Gunneridae, Pentapetalae, rosids, malvids, Sapindales, Rutaceae, Aurantioideae, Citrus, Citrus sinensis (Sweet orange) (Citrus aurantium var. sinensis)	tr|A0A067EET2|A0A067EET2_CITSI Uncharacterized protein OS=Citrus sinensis OX=2711 GN=CISIN_1g008620mg PE=3 SV=1	Citsin_A0A067EET2_CITSI_Uncharacterized protein	ISGS	I	S	G	S
A0A067EMQ6	A0A067EMQ6_CITSI	unreviewed	Terpene_synth_C domain-containing protein (Fragment)	CISIN_1g047694mg	Citrus sinensis (Sweet orange) (Citrus aurantium var. sinensis)	Citrus	sinensis	Citsin	Terpene synthase family	cellular organisms, Eukaryota, Viridiplantae, Streptophyta, Streptophytina, Embryophyta, Tracheophyta, Euphyllophyta, Spermatophyta, Magnoliopsida, Mesangiospermae, eudicotyledons, Gunneridae, Pentapetalae, rosids, malvids, Sapindales, Rutaceae, Aurantioideae, Citrus, Citrus sinensis (Sweet orange) (Citrus aurantium var. sinensis)	tr|A0A067EMQ6|A0A067EMQ6_CITSI Terpene_synth_C domain-containing protein (Fragment) OS=Citrus sinensis OX=2711 GN=CISIN_1g047694mg PE=3 SV=1	Citsin_A0A067EMQ6_CITSI_Terpene_synth_C domain-containing protein (Fragment)	-GSS	-	G	S	S
A0A067EN00	A0A067EN00_CITSI	unreviewed	Uncharacterized protein	CISIN_1g047877mg	Citrus sinensis (Sweet orange) (Citrus aurantium var. sinensis)	Citrus	sinensis	Citsin	Terpene synthase family	cellular organisms, Eukaryota, Viridiplantae, Streptophyta, Streptophytina, Embryophyta, Tracheophyta, Euphyllophyta, Spermatophyta, Magnoliopsida, Mesangiospermae, eudicotyledons, Gunneridae, Pentapetalae, rosids, malvids, Sapindales, Rutaceae, Aurantioideae, Citrus, Citrus sinensis (Sweet orange) (Citrus aurantium var. sinensis)	tr|A0A067EN00|A0A067EN00_CITSI Uncharacterized protein OS=Citrus sinensis OX=2711 GN=CISIN_1g047877mg PE=3 SV=1	Citsin_A0A067EN00_CITSI_Uncharacterized protein	YGSS	Y	G	S	S
A0A067EZ41	A0A067EZ41_CITSI	unreviewed	Uncharacterized protein (Fragment)	CISIN_1g040042mg	Citrus sinensis (Sweet orange) (Citrus aurantium var. sinensis)	Citrus	sinensis	Citsin	Terpene synthase family	cellular organisms, Eukaryota, Viridiplantae, Streptophyta, Streptophytina, Embryophyta, Tracheophyta, Euphyllophyta, Spermatophyta, Magnoliopsida, Mesangiospermae, eudicotyledons, Gunneridae, Pentapetalae, rosids, malvids, Sapindales, Rutaceae, Aurantioideae, Citrus, Citrus sinensis (Sweet orange) (Citrus aurantium var. sinensis)	tr|A0A067EZ41|A0A067EZ41_CITSI Uncharacterized protein (Fragment) OS=Citrus sinensis OX=2711 GN=CISIN_1g040042mg PE=3 SV=1	Citsin_A0A067EZ41_CITSI_Uncharacterized protein (Fragment)	S-L-	S	-	L	-
A0A067F2H4	A0A067F2H4_CITSI	unreviewed	Uncharacterized protein	CISIN_1g004193mg	Citrus sinensis (Sweet orange) (Citrus aurantium var. sinensis)	Citrus	sinensis	Citsin	Terpene synthase family	cellular organisms, Eukaryota, Viridiplantae, Streptophyta, Streptophytina, Embryophyta, Tracheophyta, Euphyllophyta, Spermatophyta, Magnoliopsida, Mesangiospermae, eudicotyledons, Gunneridae, Pentapetalae, rosids, malvids, Sapindales, Rutaceae, Aurantioideae, Citrus, Citrus sinensis (Sweet orange) (Citrus aurantium var. sinensis)	tr|A0A067F2H4|A0A067F2H4_CITSI Uncharacterized protein OS=Citrus sinensis OX=2711 GN=CISIN_1g004193mg PE=3 SV=1	Citsin_A0A067F2H4_CITSI_Uncharacterized protein	-FCN	-	F	C	N
A0A067F638	A0A067F638_CITSI	unreviewed	Uncharacterized protein	CISIN_1g008767mg	Citrus sinensis (Sweet orange) (Citrus aurantium var. sinensis)	Citrus	sinensis	Citsin	Terpene synthase family	cellular organisms, Eukaryota, Viridiplantae, Streptophyta, Streptophytina, Embryophyta, Tracheophyta, Euphyllophyta, Spermatophyta, Magnoliopsida, Mesangiospermae, eudicotyledons, Gunneridae, Pentapetalae, rosids, malvids, Sapindales, Rutaceae, Aurantioideae, Citrus, Citrus sinensis (Sweet orange) (Citrus aurantium var. sinensis)	tr|A0A067F638|A0A067F638_CITSI Uncharacterized protein OS=Citrus sinensis OX=2711 GN=CISIN_1g008767mg PE=3 SV=1	Citsin_A0A067F638_CITSI_Uncharacterized protein	IICS	I	I	C	S
A0A067F9L2	A0A067F9L2_CITSI	unreviewed	Uncharacterized protein	CISIN_1g044890mg	Citrus sinensis (Sweet orange) (Citrus aurantium var. sinensis)	Citrus	sinensis	Citsin	Terpene synthase family	cellular organisms, Eukaryota, Viridiplantae, Streptophyta, Streptophytina, Embryophyta, Tracheophyta, Euphyllophyta, Spermatophyta, Magnoliopsida, Mesangiospermae, eudicotyledons, Gunneridae, Pentapetalae, rosids, malvids, Sapindales, Rutaceae, Aurantioideae, Citrus, Citrus sinensis (Sweet orange) (Citrus aurantium var. sinensis)	tr|A0A067F9L2|A0A067F9L2_CITSI Uncharacterized protein OS=Citrus sinensis OX=2711 GN=CISIN_1g044890mg PE=3 SV=1	Citsin_A0A067F9L2_CITSI_Uncharacterized protein	VVSK	V	V	S	K
A0A067F9N5	A0A067F9N5_CITSI	unreviewed	Uncharacterized protein	CISIN_1g008767mg	Citrus sinensis (Sweet orange) (Citrus aurantium var. sinensis)	Citrus	sinensis	Citsin	Terpene synthase family	cellular organisms, Eukaryota, Viridiplantae, Streptophyta, Streptophytina, Embryophyta, Tracheophyta, Euphyllophyta, Spermatophyta, Magnoliopsida, Mesangiospermae, eudicotyledons, Gunneridae, Pentapetalae, rosids, malvids, Sapindales, Rutaceae, Aurantioideae, Citrus, Citrus sinensis (Sweet orange) (Citrus aurantium var. sinensis)	tr|A0A067F9N5|A0A067F9N5_CITSI Uncharacterized protein OS=Citrus sinensis OX=2711 GN=CISIN_1g008767mg PE=3 SV=1	Citsin_A0A067F9N5_CITSI_Uncharacterized protein	IICS	I	I	C	S
A0A067FI29	A0A067FI29_CITSI	unreviewed	Uncharacterized protein	CISIN_1g008767mg	Citrus sinensis (Sweet orange) (Citrus aurantium var. sinensis)	Citrus	sinensis	Citsin	Terpene synthase family	cellular organisms, Eukaryota, Viridiplantae, Streptophyta, Streptophytina, Embryophyta, Tracheophyta, Euphyllophyta, Spermatophyta, Magnoliopsida, Mesangiospermae, eudicotyledons, Gunneridae, Pentapetalae, rosids, malvids, Sapindales, Rutaceae, Aurantioideae, Citrus, Citrus sinensis (Sweet orange) (Citrus aurantium var. sinensis)	tr|A0A067FI29|A0A067FI29_CITSI Uncharacterized protein OS=Citrus sinensis OX=2711 GN=CISIN_1g008767mg PE=3 SV=1	Citsin_A0A067FI29_CITSI_Uncharacterized protein	IICS	I	I	C	S
A0A067FTE8	A0A067FTE8_CITSI	unreviewed	Uncharacterized protein	CISIN_1g044370mg	Citrus sinensis (Sweet orange) (Citrus aurantium var. sinensis)	Citrus	sinensis	Citsin	Terpene synthase family	cellular organisms, Eukaryota, Viridiplantae, Streptophyta, Streptophytina, Embryophyta, Tracheophyta, Euphyllophyta, Spermatophyta, Magnoliopsida, Mesangiospermae, eudicotyledons, Gunneridae, Pentapetalae, rosids, malvids, Sapindales, Rutaceae, Aurantioideae, Citrus, Citrus sinensis (Sweet orange) (Citrus aurantium var. sinensis)	tr|A0A067FTE8|A0A067FTE8_CITSI Uncharacterized protein OS=Citrus sinensis OX=2711 GN=CISIN_1g044370mg PE=3 SV=1	Citsin_A0A067FTE8_CITSI_Uncharacterized protein	ISGS	I	S	G	S
A0A067FZV9	A0A067FZV9_CITSI	unreviewed	Uncharacterized protein	CISIN_1g003417mg	Citrus sinensis (Sweet orange) (Citrus aurantium var. sinensis)	Citrus	sinensis	Citsin	Terpene synthase family	cellular organisms, Eukaryota, Viridiplantae, Streptophyta, Streptophytina, Embryophyta, Tracheophyta, Euphyllophyta, Spermatophyta, Magnoliopsida, Mesangiospermae, eudicotyledons, Gunneridae, Pentapetalae, rosids, malvids, Sapindales, Rutaceae, Aurantioideae, Citrus, Citrus sinensis (Sweet orange) (Citrus aurantium var. sinensis)	tr|A0A067FZV9|A0A067FZV9_CITSI Uncharacterized protein OS=Citrus sinensis OX=2711 GN=CISIN_1g003417mg PE=3 SV=1	Citsin_A0A067FZV9_CITSI_Uncharacterized protein	--CV	-	-	C	V
A0A067G476	A0A067G476_CITSI	unreviewed	SQS7	CISIN_1g008427mg	Citrus sinensis (Sweet orange) (Citrus aurantium var. sinensis)	Citrus	sinensis	Citsin	Terpene synthase family	cellular organisms, Eukaryota, Viridiplantae, Streptophyta, Streptophytina, Embryophyta, Tracheophyta, Euphyllophyta, Spermatophyta, Magnoliopsida, Mesangiospermae, eudicotyledons, Gunneridae, Pentapetalae, rosids, malvids, Sapindales, Rutaceae, Aurantioideae, Citrus, Citrus sinensis (Sweet orange) (Citrus aurantium var. sinensis)	tr|A0A067G476|A0A067G476_CITSI SQS7 OS=Citrus sinensis OX=2711 GN=CISIN_1g008427mg PE=2 SV=1	Citsin_A0A067G476_CITSI_SQS7	ISAS	I	S	A	S
A0A067G7P0	A0A067G7P0_CITSI	unreviewed	Uncharacterized protein	CISIN_1g007889mg	Citrus sinensis (Sweet orange) (Citrus aurantium var. sinensis)	Citrus	sinensis	Citsin	Terpene synthase family	cellular organisms, Eukaryota, Viridiplantae, Streptophyta, Streptophytina, Embryophyta, Tracheophyta, Euphyllophyta, Spermatophyta, Magnoliopsida, Mesangiospermae, eudicotyledons, Gunneridae, Pentapetalae, rosids, malvids, Sapindales, Rutaceae, Aurantioideae, Citrus, Citrus sinensis (Sweet orange) (Citrus aurantium var. sinensis)	tr|A0A067G7P0|A0A067G7P0_CITSI Uncharacterized protein OS=Citrus sinensis OX=2711 GN=CISIN_1g007889mg PE=3 SV=1	Citsin_A0A067G7P0_CITSI_Uncharacterized protein	ISLS	I	S	L	S
A0A067GB33	A0A067GB33_CITSI	unreviewed	Terpene_synth_C domain-containing protein	CISIN_1g011444mg	Citrus sinensis (Sweet orange) (Citrus aurantium var. sinensis)	Citrus	sinensis	Citsin	Terpene synthase family	cellular organisms, Eukaryota, Viridiplantae, Streptophyta, Streptophytina, Embryophyta, Tracheophyta, Euphyllophyta, Spermatophyta, Magnoliopsida, Mesangiospermae, eudicotyledons, Gunneridae, Pentapetalae, rosids, malvids, Sapindales, Rutaceae, Aurantioideae, Citrus, Citrus sinensis (Sweet orange) (Citrus aurantium var. sinensis)	tr|A0A067GB33|A0A067GB33_CITSI Terpene_synth_C domain-containing protein OS=Citrus sinensis OX=2711 GN=CISIN_1g011444mg PE=3 SV=1	Citsin_A0A067GB33_CITSI_Terpene_synth_C domain-containing protein	-IVN	-	I	V	N
A0A067GHJ8	A0A067GHJ8_CITSI	unreviewed	Uncharacterized protein	CISIN_1g006994mg	Citrus sinensis (Sweet orange) (Citrus aurantium var. sinensis)	Citrus	sinensis	Citsin	Terpene synthase family	cellular organisms, Eukaryota, Viridiplantae, Streptophyta, Streptophytina, Embryophyta, Tracheophyta, Euphyllophyta, Spermatophyta, Magnoliopsida, Mesangiospermae, eudicotyledons, Gunneridae, Pentapetalae, rosids, malvids, Sapindales, Rutaceae, Aurantioideae, Citrus, Citrus sinensis (Sweet orange) (Citrus aurantium var. sinensis)	tr|A0A067GHJ8|A0A067GHJ8_CITSI Uncharacterized protein OS=Citrus sinensis OX=2711 GN=CISIN_1g006994mg PE=3 SV=1	Citsin_A0A067GHJ8_CITSI_Uncharacterized protein	NVFK	N	V	F	K
A0A067GJP1	A0A067GJP1_CITSI	unreviewed	Uncharacterized protein (Fragment)	CISIN_1g040521mg	Citrus sinensis (Sweet orange) (Citrus aurantium var. sinensis)	Citrus	sinensis	Citsin	Terpene synthase family	cellular organisms, Eukaryota, Viridiplantae, Streptophyta, Streptophytina, Embryophyta, Tracheophyta, Euphyllophyta, Spermatophyta, Magnoliopsida, Mesangiospermae, eudicotyledons, Gunneridae, Pentapetalae, rosids, malvids, Sapindales, Rutaceae, Aurantioideae, Citrus, Citrus sinensis (Sweet orange) (Citrus aurantium var. sinensis)	tr|A0A067GJP1|A0A067GJP1_CITSI Uncharacterized protein (Fragment) OS=Citrus sinensis OX=2711 GN=CISIN_1g040521mg PE=3 SV=1	Citsin_A0A067GJP1_CITSI_Uncharacterized protein (Fragment)	----	-	-	-	-
A0A067GS49	A0A067GS49_CITSI	unreviewed	Uncharacterized protein	CISIN_1g006994mg	Citrus sinensis (Sweet orange) (Citrus aurantium var. sinensis)	Citrus	sinensis	Citsin	Terpene synthase family	cellular organisms, Eukaryota, Viridiplantae, Streptophyta, Streptophytina, Embryophyta, Tracheophyta, Euphyllophyta, Spermatophyta, Magnoliopsida, Mesangiospermae, eudicotyledons, Gunneridae, Pentapetalae, rosids, malvids, Sapindales, Rutaceae, Aurantioideae, Citrus, Citrus sinensis (Sweet orange) (Citrus aurantium var. sinensis)	tr|A0A067GS49|A0A067GS49_CITSI Uncharacterized protein OS=Citrus sinensis OX=2711 GN=CISIN_1g006994mg PE=3 SV=1	Citsin_A0A067GS49_CITSI_Uncharacterized protein	NVFK	N	V	F	K
A0A067H7V0	A0A067H7V0_CITSI	unreviewed	Uncharacterized protein	CISIN_1g035568mg	Citrus sinensis (Sweet orange) (Citrus aurantium var. sinensis)	Citrus	sinensis	Citsin	Terpene synthase family	cellular organisms, Eukaryota, Viridiplantae, Streptophyta, Streptophytina, Embryophyta, Tracheophyta, Euphyllophyta, Spermatophyta, Magnoliopsida, Mesangiospermae, eudicotyledons, Gunneridae, Pentapetalae, rosids, malvids, Sapindales, Rutaceae, Aurantioideae, Citrus, Citrus sinensis (Sweet orange) (Citrus aurantium var. sinensis)	tr|A0A067H7V0|A0A067H7V0_CITSI Uncharacterized protein OS=Citrus sinensis OX=2711 GN=CISIN_1g035568mg PE=3 SV=1	Citsin_A0A067H7V0_CITSI_Uncharacterized protein	ISGS	I	S	G	S
A0A067JAJ1	A0A067JAJ1_JATCU	unreviewed	Uncharacterized protein	JCGZ_21302	Jatropha curcas (Barbados nut)	Jatropha	curcas	Jatcur	Terpene synthase family	cellular organisms, Eukaryota, Viridiplantae, Streptophyta, Streptophytina, Embryophyta, Tracheophyta, Euphyllophyta, Spermatophyta, Magnoliopsida, Mesangiospermae, eudicotyledons, Gunneridae, Pentapetalae, rosids, fabids, Malpighiales, Euphorbiaceae, Crotonoideae, Jatropheae, Jatropha, Jatropha curcas (Barbados nut)	tr|A0A067JAJ1|A0A067JAJ1_JATCU Uncharacterized protein OS=Jatropha curcas OX=180498 GN=JCGZ_21302 PE=3 SV=1	Jatcur_A0A067JAJ1_JATCU_Uncharacterized protein	ISLS	I	S	L	S
A0A067JD40	A0A067JD40_JATCU	unreviewed	Uncharacterized protein	JCGZ_21144	Jatropha curcas (Barbados nut)	Jatropha	curcas	Jatcur	Terpene synthase family	cellular organisms, Eukaryota, Viridiplantae, Streptophyta, Streptophytina, Embryophyta, Tracheophyta, Euphyllophyta, Spermatophyta, Magnoliopsida, Mesangiospermae, eudicotyledons, Gunneridae, Pentapetalae, rosids, fabids, Malpighiales, Euphorbiaceae, Crotonoideae, Jatropheae, Jatropha, Jatropha curcas (Barbados nut)	tr|A0A067JD40|A0A067JD40_JATCU Uncharacterized protein OS=Jatropha curcas OX=180498 GN=JCGZ_21144 PE=3 SV=1	Jatcur_A0A067JD40_JATCU_Uncharacterized protein	-VIN	-	V	I	N
A0A067JDK2	A0A067JDK2_JATCU	unreviewed	Uncharacterized protein	JCGZ_21299	Jatropha curcas (Barbados nut)	Jatropha	curcas	Jatcur	Terpene synthase family	cellular organisms, Eukaryota, Viridiplantae, Streptophyta, Streptophytina, Embryophyta, Tracheophyta, Euphyllophyta, Spermatophyta, Magnoliopsida, Mesangiospermae, eudicotyledons, Gunneridae, Pentapetalae, rosids, fabids, Malpighiales, Euphorbiaceae, Crotonoideae, Jatropheae, Jatropha, Jatropha curcas (Barbados nut)	tr|A0A067JDK2|A0A067JDK2_JATCU Uncharacterized protein OS=Jatropha curcas OX=180498 GN=JCGZ_21299 PE=3 SV=1	Jatcur_A0A067JDK2_JATCU_Uncharacterized protein	ISIS	I	S	I	S
A0A067JDK5	A0A067JDK5_JATCU	unreviewed	Uncharacterized protein	JCGZ_21304	Jatropha curcas (Barbados nut)	Jatropha	curcas	Jatcur	Terpene synthase family	cellular organisms, Eukaryota, Viridiplantae, Streptophyta, Streptophytina, Embryophyta, Tracheophyta, Euphyllophyta, Spermatophyta, Magnoliopsida, Mesangiospermae, eudicotyledons, Gunneridae, Pentapetalae, rosids, fabids, Malpighiales, Euphorbiaceae, Crotonoideae, Jatropheae, Jatropha, Jatropha curcas (Barbados nut)	tr|A0A067JDK5|A0A067JDK5_JATCU Uncharacterized protein OS=Jatropha curcas OX=180498 GN=JCGZ_21304 PE=3 SV=1	Jatcur_A0A067JDK5_JATCU_Uncharacterized protein	ISLS	I	S	L	S
A0A067JIN8	A0A067JIN8_JATCU	unreviewed	Uncharacterized protein	JCGZ_23540	Jatropha curcas (Barbados nut)	Jatropha	curcas	Jatcur	Terpene synthase family	cellular organisms, Eukaryota, Viridiplantae, Streptophyta, Streptophytina, Embryophyta, Tracheophyta, Euphyllophyta, Spermatophyta, Magnoliopsida, Mesangiospermae, eudicotyledons, Gunneridae, Pentapetalae, rosids, fabids, Malpighiales, Euphorbiaceae, Crotonoideae, Jatropheae, Jatropha, Jatropha curcas (Barbados nut)	tr|A0A067JIN8|A0A067JIN8_JATCU Uncharacterized protein OS=Jatropha curcas OX=180498 GN=JCGZ_23540 PE=3 SV=1	Jatcur_A0A067JIN8_JATCU_Uncharacterized protein	VSGA	V	S	G	A
A0A067JL68	A0A067JL68_JATCU	unreviewed	Uncharacterized protein	JCGZ_25442	Jatropha curcas (Barbados nut)	Jatropha	curcas	Jatcur	Terpene synthase family	cellular organisms, Eukaryota, Viridiplantae, Streptophyta, Streptophytina, Embryophyta, Tracheophyta, Euphyllophyta, Spermatophyta, Magnoliopsida, Mesangiospermae, eudicotyledons, Gunneridae, Pentapetalae, rosids, fabids, Malpighiales, Euphorbiaceae, Crotonoideae, Jatropheae, Jatropha, Jatropha curcas (Barbados nut)	tr|A0A067JL68|A0A067JL68_JATCU Uncharacterized protein OS=Jatropha curcas OX=180498 GN=JCGZ_25442 PE=3 SV=1	Jatcur_A0A067JL68_JATCU_Uncharacterized protein	LSGS	L	S	G	S
A0A067JM44	A0A067JM44_JATCU	unreviewed	Uncharacterized protein	JCGZ_27147	Jatropha curcas (Barbados nut)	Jatropha	curcas	Jatcur	Terpene synthase family	cellular organisms, Eukaryota, Viridiplantae, Streptophyta, Streptophytina, Embryophyta, Tracheophyta, Euphyllophyta, Spermatophyta, Magnoliopsida, Mesangiospermae, eudicotyledons, Gunneridae, Pentapetalae, rosids, fabids, Malpighiales, Euphorbiaceae, Crotonoideae, Jatropheae, Jatropha, Jatropha curcas (Barbados nut)	tr|A0A067JM44|A0A067JM44_JATCU Uncharacterized protein OS=Jatropha curcas OX=180498 GN=JCGZ_27147 PE=3 SV=1	Jatcur_A0A067JM44_JATCU_Uncharacterized protein	AIV-	A	I	V	-
A0A067JME0	A0A067JME0_JATCU	unreviewed	Uncharacterized protein	JCGZ_22597	Jatropha curcas (Barbados nut)	Jatropha	curcas	Jatcur	Terpene synthase family	cellular organisms, Eukaryota, Viridiplantae, Streptophyta, Streptophytina, Embryophyta, Tracheophyta, Euphyllophyta, Spermatophyta, Magnoliopsida, Mesangiospermae, eudicotyledons, Gunneridae, Pentapetalae, rosids, fabids, Malpighiales, Euphorbiaceae, Crotonoideae, Jatropheae, Jatropha, Jatropha curcas (Barbados nut)	tr|A0A067JME0|A0A067JME0_JATCU Uncharacterized protein OS=Jatropha curcas OX=180498 GN=JCGZ_22597 PE=3 SV=1	Jatcur_A0A067JME0_JATCU_Uncharacterized protein	GITK	G	I	T	K
A0A067JPI5	A0A067JPI5_JATCU	unreviewed	Uncharacterized protein	JCGZ_21925	Jatropha curcas (Barbados nut)	Jatropha	curcas	Jatcur	Terpene synthase family	cellular organisms, Eukaryota, Viridiplantae, Streptophyta, Streptophytina, Embryophyta, Tracheophyta, Euphyllophyta, Spermatophyta, Magnoliopsida, Mesangiospermae, eudicotyledons, Gunneridae, Pentapetalae, rosids, fabids, Malpighiales, Euphorbiaceae, Crotonoideae, Jatropheae, Jatropha, Jatropha curcas (Barbados nut)	tr|A0A067JPI5|A0A067JPI5_JATCU Uncharacterized protein OS=Jatropha curcas OX=180498 GN=JCGZ_21925 PE=3 SV=1	Jatcur_A0A067JPI5_JATCU_Uncharacterized protein	--CD	-	-	C	D
A0A067JPJ7	A0A067JPJ7_JATCU	unreviewed	Uncharacterized protein	JCGZ_25439	Jatropha curcas (Barbados nut)	Jatropha	curcas	Jatcur	Terpene synthase family	cellular organisms, Eukaryota, Viridiplantae, Streptophyta, Streptophytina, Embryophyta, Tracheophyta, Euphyllophyta, Spermatophyta, Magnoliopsida, Mesangiospermae, eudicotyledons, Gunneridae, Pentapetalae, rosids, fabids, Malpighiales, Euphorbiaceae, Crotonoideae, Jatropheae, Jatropha, Jatropha curcas (Barbados nut)	tr|A0A067JPJ7|A0A067JPJ7_JATCU Uncharacterized protein OS=Jatropha curcas OX=180498 GN=JCGZ_25439 PE=3 SV=1	Jatcur_A0A067JPJ7_JATCU_Uncharacterized protein	--GS	-	-	G	S
A0A067JRK6	A0A067JRK6_JATCU	unreviewed	Uncharacterized protein	JCGZ_02850	Jatropha curcas (Barbados nut)	Jatropha	curcas	Jatcur	Terpene synthase family	cellular organisms, Eukaryota, Viridiplantae, Streptophyta, Streptophytina, Embryophyta, Tracheophyta, Euphyllophyta, Spermatophyta, Magnoliopsida, Mesangiospermae, eudicotyledons, Gunneridae, Pentapetalae, rosids, fabids, Malpighiales, Euphorbiaceae, Crotonoideae, Jatropheae, Jatropha, Jatropha curcas (Barbados nut)	tr|A0A067JRK6|A0A067JRK6_JATCU Uncharacterized protein OS=Jatropha curcas OX=180498 GN=JCGZ_02850 PE=3 SV=1	Jatcur_A0A067JRK6_JATCU_Uncharacterized protein	TIT-	T	I	T	-
A0A067JSJ6	A0A067JSJ6_JATCU	unreviewed	Uncharacterized protein	JCGZ_23933	Jatropha curcas (Barbados nut)	Jatropha	curcas	Jatcur	Terpene synthase family	cellular organisms, Eukaryota, Viridiplantae, Streptophyta, Streptophytina, Embryophyta, Tracheophyta, Euphyllophyta, Spermatophyta, Magnoliopsida, Mesangiospermae, eudicotyledons, Gunneridae, Pentapetalae, rosids, fabids, Malpighiales, Euphorbiaceae, Crotonoideae, Jatropheae, Jatropha, Jatropha curcas (Barbados nut)	tr|A0A067JSJ6|A0A067JSJ6_JATCU Uncharacterized protein OS=Jatropha curcas OX=180498 GN=JCGZ_23933 PE=3 SV=1	Jatcur_A0A067JSJ6_JATCU_Uncharacterized protein	VSGS	V	S	G	S
A0A067JSW6	A0A067JSW6_JATCU	unreviewed	Uncharacterized protein	JCGZ_02849	Jatropha curcas (Barbados nut)	Jatropha	curcas	Jatcur	Terpene synthase family	cellular organisms, Eukaryota, Viridiplantae, Streptophyta, Streptophytina, Embryophyta, Tracheophyta, Euphyllophyta, Spermatophyta, Magnoliopsida, Mesangiospermae, eudicotyledons, Gunneridae, Pentapetalae, rosids, fabids, Malpighiales, Euphorbiaceae, Crotonoideae, Jatropheae, Jatropha, Jatropha curcas (Barbados nut)	tr|A0A067JSW6|A0A067JSW6_JATCU Uncharacterized protein OS=Jatropha curcas OX=180498 GN=JCGZ_02849 PE=3 SV=1	Jatcur_A0A067JSW6_JATCU_Uncharacterized protein	AV-N	A	V	-	N
A0A067JUF2	A0A067JUF2_JATCU	unreviewed	Uncharacterized protein	JCGZ_00353	Jatropha curcas (Barbados nut)	Jatropha	curcas	Jatcur	Terpene synthase family	cellular organisms, Eukaryota, Viridiplantae, Streptophyta, Streptophytina, Embryophyta, Tracheophyta, Euphyllophyta, Spermatophyta, Magnoliopsida, Mesangiospermae, eudicotyledons, Gunneridae, Pentapetalae, rosids, fabids, Malpighiales, Euphorbiaceae, Crotonoideae, Jatropheae, Jatropha, Jatropha curcas (Barbados nut)	tr|A0A067JUF2|A0A067JUF2_JATCU Uncharacterized protein OS=Jatropha curcas OX=180498 GN=JCGZ_00353 PE=3 SV=1	Jatcur_A0A067JUF2_JATCU_Uncharacterized protein	-LHD	-	L	H	D
A0A067JXK2	A0A067JXK2_JATCU	unreviewed	Uncharacterized protein	JCGZ_25441	Jatropha curcas (Barbados nut)	Jatropha	curcas	Jatcur	Terpene synthase family	cellular organisms, Eukaryota, Viridiplantae, Streptophyta, Streptophytina, Embryophyta, Tracheophyta, Euphyllophyta, Spermatophyta, Magnoliopsida, Mesangiospermae, eudicotyledons, Gunneridae, Pentapetalae, rosids, fabids, Malpighiales, Euphorbiaceae, Crotonoideae, Jatropheae, Jatropha, Jatropha curcas (Barbados nut)	tr|A0A067JXK2|A0A067JXK2_JATCU Uncharacterized protein OS=Jatropha curcas OX=180498 GN=JCGZ_25441 PE=3 SV=1	Jatcur_A0A067JXK2_JATCU_Uncharacterized protein	---S	-	-	-	S
A0A067JYX4	A0A067JYX4_JATCU	unreviewed	Uncharacterized protein	JCGZ_25440	Jatropha curcas (Barbados nut)	Jatropha	curcas	Jatcur	Terpene synthase family	cellular organisms, Eukaryota, Viridiplantae, Streptophyta, Streptophytina, Embryophyta, Tracheophyta, Euphyllophyta, Spermatophyta, Magnoliopsida, Mesangiospermae, eudicotyledons, Gunneridae, Pentapetalae, rosids, fabids, Malpighiales, Euphorbiaceae, Crotonoideae, Jatropheae, Jatropha, Jatropha curcas (Barbados nut)	tr|A0A067JYX4|A0A067JYX4_JATCU Uncharacterized protein OS=Jatropha curcas OX=180498 GN=JCGZ_25440 PE=3 SV=1	Jatcur_A0A067JYX4_JATCU_Uncharacterized protein	LSGS	L	S	G	S
A0A067K1H7	A0A067K1H7_JATCU	unreviewed	Uncharacterized protein	JCGZ_22206	Jatropha curcas (Barbados nut)	Jatropha	curcas	Jatcur	Terpene synthase family	cellular organisms, Eukaryota, Viridiplantae, Streptophyta, Streptophytina, Embryophyta, Tracheophyta, Euphyllophyta, Spermatophyta, Magnoliopsida, Mesangiospermae, eudicotyledons, Gunneridae, Pentapetalae, rosids, fabids, Malpighiales, Euphorbiaceae, Crotonoideae, Jatropheae, Jatropha, Jatropha curcas (Barbados nut)	tr|A0A067K1H7|A0A067K1H7_JATCU Uncharacterized protein OS=Jatropha curcas OX=180498 GN=JCGZ_22206 PE=3 SV=1	Jatcur_A0A067K1H7_JATCU_Uncharacterized protein	N-VK	N	-	V	K
A0A067K1V2	A0A067K1V2_JATCU	unreviewed	Uncharacterized protein	JCGZ_23929	Jatropha curcas (Barbados nut)	Jatropha	curcas	Jatcur	Terpene synthase family	cellular organisms, Eukaryota, Viridiplantae, Streptophyta, Streptophytina, Embryophyta, Tracheophyta, Euphyllophyta, Spermatophyta, Magnoliopsida, Mesangiospermae, eudicotyledons, Gunneridae, Pentapetalae, rosids, fabids, Malpighiales, Euphorbiaceae, Crotonoideae, Jatropheae, Jatropha, Jatropha curcas (Barbados nut)	tr|A0A067K1V2|A0A067K1V2_JATCU Uncharacterized protein OS=Jatropha curcas OX=180498 GN=JCGZ_23929 PE=3 SV=1	Jatcur_A0A067K1V2_JATCU_Uncharacterized protein	VSGS	V	S	G	S
A0A067K4Y8	A0A067K4Y8_JATCU	unreviewed	Uncharacterized protein	JCGZ_20298	Jatropha curcas (Barbados nut)	Jatropha	curcas	Jatcur	Terpene synthase family	cellular organisms, Eukaryota, Viridiplantae, Streptophyta, Streptophytina, Embryophyta, Tracheophyta, Euphyllophyta, Spermatophyta, Magnoliopsida, Mesangiospermae, eudicotyledons, Gunneridae, Pentapetalae, rosids, fabids, Malpighiales, Euphorbiaceae, Crotonoideae, Jatropheae, Jatropha, Jatropha curcas (Barbados nut)	tr|A0A067K4Y8|A0A067K4Y8_JATCU Uncharacterized protein OS=Jatropha curcas OX=180498 GN=JCGZ_20298 PE=3 SV=1	Jatcur_A0A067K4Y8_JATCU_Uncharacterized protein	AVFN	A	V	F	N
A0A067K614	A0A067K614_JATCU	unreviewed	Uncharacterized protein	JCGZ_14802	Jatropha curcas (Barbados nut)	Jatropha	curcas	Jatcur	Terpene synthase family	cellular organisms, Eukaryota, Viridiplantae, Streptophyta, Streptophytina, Embryophyta, Tracheophyta, Euphyllophyta, Spermatophyta, Magnoliopsida, Mesangiospermae, eudicotyledons, Gunneridae, Pentapetalae, rosids, fabids, Malpighiales, Euphorbiaceae, Crotonoideae, Jatropheae, Jatropha, Jatropha curcas (Barbados nut)	tr|A0A067K614|A0A067K614_JATCU Uncharacterized protein OS=Jatropha curcas OX=180498 GN=JCGZ_14802 PE=3 SV=1	Jatcur_A0A067K614_JATCU_Uncharacterized protein	MSAS	M	S	A	S
A0A067K667	A0A067K667_JATCU	unreviewed	Uncharacterized protein	JCGZ_20282	Jatropha curcas (Barbados nut)	Jatropha	curcas	Jatcur	Terpene synthase family	cellular organisms, Eukaryota, Viridiplantae, Streptophyta, Streptophytina, Embryophyta, Tracheophyta, Euphyllophyta, Spermatophyta, Magnoliopsida, Mesangiospermae, eudicotyledons, Gunneridae, Pentapetalae, rosids, fabids, Malpighiales, Euphorbiaceae, Crotonoideae, Jatropheae, Jatropha, Jatropha curcas (Barbados nut)	tr|A0A067K667|A0A067K667_JATCU Uncharacterized protein OS=Jatropha curcas OX=180498 GN=JCGZ_20282 PE=3 SV=1	Jatcur_A0A067K667_JATCU_Uncharacterized protein	TIT-	T	I	T	-
A0A067K697	A0A067K697_JATCU	unreviewed	Uncharacterized protein	JCGZ_18855	Jatropha curcas (Barbados nut)	Jatropha	curcas	Jatcur	Terpene synthase family	cellular organisms, Eukaryota, Viridiplantae, Streptophyta, Streptophytina, Embryophyta, Tracheophyta, Euphyllophyta, Spermatophyta, Magnoliopsida, Mesangiospermae, eudicotyledons, Gunneridae, Pentapetalae, rosids, fabids, Malpighiales, Euphorbiaceae, Crotonoideae, Jatropheae, Jatropha, Jatropha curcas (Barbados nut)	tr|A0A067K697|A0A067K697_JATCU Uncharacterized protein OS=Jatropha curcas OX=180498 GN=JCGZ_18855 PE=3 SV=1	Jatcur_A0A067K697_JATCU_Uncharacterized protein	M-AS	M	-	A	S
A0A067K7Q1	A0A067K7Q1_JATCU	unreviewed	Uncharacterized protein	JCGZ_13843	Jatropha curcas (Barbados nut)	Jatropha	curcas	Jatcur	Terpene synthase family	cellular organisms, Eukaryota, Viridiplantae, Streptophyta, Streptophytina, Embryophyta, Tracheophyta, Euphyllophyta, Spermatophyta, Magnoliopsida, Mesangiospermae, eudicotyledons, Gunneridae, Pentapetalae, rosids, fabids, Malpighiales, Euphorbiaceae, Crotonoideae, Jatropheae, Jatropha, Jatropha curcas (Barbados nut)	tr|A0A067K7Q1|A0A067K7Q1_JATCU Uncharacterized protein OS=Jatropha curcas OX=180498 GN=JCGZ_13843 PE=3 SV=1	Jatcur_A0A067K7Q1_JATCU_Uncharacterized protein	LILK	L	I	L	K
A0A067K837	A0A067K837_JATCU	unreviewed	Uncharacterized protein	JCGZ_13839	Jatropha curcas (Barbados nut)	Jatropha	curcas	Jatcur	Terpene synthase family	cellular organisms, Eukaryota, Viridiplantae, Streptophyta, Streptophytina, Embryophyta, Tracheophyta, Euphyllophyta, Spermatophyta, Magnoliopsida, Mesangiospermae, eudicotyledons, Gunneridae, Pentapetalae, rosids, fabids, Malpighiales, Euphorbiaceae, Crotonoideae, Jatropheae, Jatropha, Jatropha curcas (Barbados nut)	tr|A0A067K837|A0A067K837_JATCU Uncharacterized protein OS=Jatropha curcas OX=180498 GN=JCGZ_13839 PE=3 SV=1	Jatcur_A0A067K837_JATCU_Uncharacterized protein	VGLS	V	G	L	S
A0A067K963	A0A067K963_JATCU	unreviewed	Uncharacterized protein	JCGZ_14793	Jatropha curcas (Barbados nut)	Jatropha	curcas	Jatcur	Terpene synthase family	cellular organisms, Eukaryota, Viridiplantae, Streptophyta, Streptophytina, Embryophyta, Tracheophyta, Euphyllophyta, Spermatophyta, Magnoliopsida, Mesangiospermae, eudicotyledons, Gunneridae, Pentapetalae, rosids, fabids, Malpighiales, Euphorbiaceae, Crotonoideae, Jatropheae, Jatropha, Jatropha curcas (Barbados nut)	tr|A0A067K963|A0A067K963_JATCU Uncharacterized protein OS=Jatropha curcas OX=180498 GN=JCGZ_14793 PE=3 SV=1	Jatcur_A0A067K963_JATCU_Uncharacterized protein	MSAS	M	S	A	S
A0A067K977	A0A067K977_JATCU	unreviewed	Uncharacterized protein	JCGZ_14803	Jatropha curcas (Barbados nut)	Jatropha	curcas	Jatcur	Terpene synthase family	cellular organisms, Eukaryota, Viridiplantae, Streptophyta, Streptophytina, Embryophyta, Tracheophyta, Euphyllophyta, Spermatophyta, Magnoliopsida, Mesangiospermae, eudicotyledons, Gunneridae, Pentapetalae, rosids, fabids, Malpighiales, Euphorbiaceae, Crotonoideae, Jatropheae, Jatropha, Jatropha curcas (Barbados nut)	tr|A0A067K977|A0A067K977_JATCU Uncharacterized protein OS=Jatropha curcas OX=180498 GN=JCGZ_14803 PE=3 SV=1	Jatcur_A0A067K977_JATCU_Uncharacterized protein	MSAS	M	S	A	S
A0A067KB09	A0A067KB09_JATCU	unreviewed	Uncharacterized protein	JCGZ_14941	Jatropha curcas (Barbados nut)	Jatropha	curcas	Jatcur	Terpene synthase family	cellular organisms, Eukaryota, Viridiplantae, Streptophyta, Streptophytina, Embryophyta, Tracheophyta, Euphyllophyta, Spermatophyta, Magnoliopsida, Mesangiospermae, eudicotyledons, Gunneridae, Pentapetalae, rosids, fabids, Malpighiales, Euphorbiaceae, Crotonoideae, Jatropheae, Jatropha, Jatropha curcas (Barbados nut)	tr|A0A067KB09|A0A067KB09_JATCU Uncharacterized protein OS=Jatropha curcas OX=180498 GN=JCGZ_14941 PE=3 SV=1	Jatcur_A0A067KB09_JATCU_Uncharacterized protein	--VK	-	-	V	K
A0A067KDD2	A0A067KDD2_JATCU	unreviewed	Uncharacterized protein	JCGZ_17017	Jatropha curcas (Barbados nut)	Jatropha	curcas	Jatcur	Terpene synthase family	cellular organisms, Eukaryota, Viridiplantae, Streptophyta, Streptophytina, Embryophyta, Tracheophyta, Euphyllophyta, Spermatophyta, Magnoliopsida, Mesangiospermae, eudicotyledons, Gunneridae, Pentapetalae, rosids, fabids, Malpighiales, Euphorbiaceae, Crotonoideae, Jatropheae, Jatropha, Jatropha curcas (Barbados nut)	tr|A0A067KDD2|A0A067KDD2_JATCU Uncharacterized protein OS=Jatropha curcas OX=180498 GN=JCGZ_17017 PE=3 SV=1	Jatcur_A0A067KDD2_JATCU_Uncharacterized protein	VITK	V	I	T	K
A0A067KGH3	A0A067KGH3_JATCU	unreviewed	Uncharacterized protein	JCGZ_09480	Jatropha curcas (Barbados nut)	Jatropha	curcas	Jatcur	Terpene synthase family	cellular organisms, Eukaryota, Viridiplantae, Streptophyta, Streptophytina, Embryophyta, Tracheophyta, Euphyllophyta, Spermatophyta, Magnoliopsida, Mesangiospermae, eudicotyledons, Gunneridae, Pentapetalae, rosids, fabids, Malpighiales, Euphorbiaceae, Crotonoideae, Jatropheae, Jatropha, Jatropha curcas (Barbados nut)	tr|A0A067KGH3|A0A067KGH3_JATCU Uncharacterized protein OS=Jatropha curcas OX=180498 GN=JCGZ_09480 PE=3 SV=1	Jatcur_A0A067KGH3_JATCU_Uncharacterized protein	FIFK	F	I	F	K
A0A067KGU0	A0A067KGU0_JATCU	unreviewed	Uncharacterized protein	JCGZ_09481	Jatropha curcas (Barbados nut)	Jatropha	curcas	Jatcur	Terpene synthase family	cellular organisms, Eukaryota, Viridiplantae, Streptophyta, Streptophytina, Embryophyta, Tracheophyta, Euphyllophyta, Spermatophyta, Magnoliopsida, Mesangiospermae, eudicotyledons, Gunneridae, Pentapetalae, rosids, fabids, Malpighiales, Euphorbiaceae, Crotonoideae, Jatropheae, Jatropha, Jatropha curcas (Barbados nut)	tr|A0A067KGU0|A0A067KGU0_JATCU Uncharacterized protein OS=Jatropha curcas OX=180498 GN=JCGZ_09481 PE=3 SV=1	Jatcur_A0A067KGU0_JATCU_Uncharacterized protein	NIFK	N	I	F	K
A0A067KGU7	A0A067KGU7_JATCU	unreviewed	Uncharacterized protein	JCGZ_09491	Jatropha curcas (Barbados nut)	Jatropha	curcas	Jatcur	Terpene synthase family	cellular organisms, Eukaryota, Viridiplantae, Streptophyta, Streptophytina, Embryophyta, Tracheophyta, Euphyllophyta, Spermatophyta, Magnoliopsida, Mesangiospermae, eudicotyledons, Gunneridae, Pentapetalae, rosids, fabids, Malpighiales, Euphorbiaceae, Crotonoideae, Jatropheae, Jatropha, Jatropha curcas (Barbados nut)	tr|A0A067KGU7|A0A067KGU7_JATCU Uncharacterized protein OS=Jatropha curcas OX=180498 GN=JCGZ_09491 PE=3 SV=1	Jatcur_A0A067KGU7_JATCU_Uncharacterized protein	NIFK	N	I	F	K
A0A067KGV5	A0A067KGV5_JATCU	unreviewed	Uncharacterized protein	JCGZ_10983	Jatropha curcas (Barbados nut)	Jatropha	curcas	Jatcur	Terpene synthase family	cellular organisms, Eukaryota, Viridiplantae, Streptophyta, Streptophytina, Embryophyta, Tracheophyta, Euphyllophyta, Spermatophyta, Magnoliopsida, Mesangiospermae, eudicotyledons, Gunneridae, Pentapetalae, rosids, fabids, Malpighiales, Euphorbiaceae, Crotonoideae, Jatropheae, Jatropha, Jatropha curcas (Barbados nut)	tr|A0A067KGV5|A0A067KGV5_JATCU Uncharacterized protein OS=Jatropha curcas OX=180498 GN=JCGZ_10983 PE=3 SV=1	Jatcur_A0A067KGV5_JATCU_Uncharacterized protein	TSSS	T	S	S	S
A0A067KI72	A0A067KI72_JATCU	unreviewed	Uncharacterized protein	JCGZ_09898	Jatropha curcas (Barbados nut)	Jatropha	curcas	Jatcur	Terpene synthase family	cellular organisms, Eukaryota, Viridiplantae, Streptophyta, Streptophytina, Embryophyta, Tracheophyta, Euphyllophyta, Spermatophyta, Magnoliopsida, Mesangiospermae, eudicotyledons, Gunneridae, Pentapetalae, rosids, fabids, Malpighiales, Euphorbiaceae, Crotonoideae, Jatropheae, Jatropha, Jatropha curcas (Barbados nut)	tr|A0A067KI72|A0A067KI72_JATCU Uncharacterized protein OS=Jatropha curcas OX=180498 GN=JCGZ_09898 PE=3 SV=1	Jatcur_A0A067KI72_JATCU_Uncharacterized protein	LSGS	L	S	G	S
A0A067KI99	A0A067KI99_JATCU	unreviewed	Uncharacterized protein	JCGZ_14794	Jatropha curcas (Barbados nut)	Jatropha	curcas	Jatcur	Terpene synthase family	cellular organisms, Eukaryota, Viridiplantae, Streptophyta, Streptophytina, Embryophyta, Tracheophyta, Euphyllophyta, Spermatophyta, Magnoliopsida, Mesangiospermae, eudicotyledons, Gunneridae, Pentapetalae, rosids, fabids, Malpighiales, Euphorbiaceae, Crotonoideae, Jatropheae, Jatropha, Jatropha curcas (Barbados nut)	tr|A0A067KI99|A0A067KI99_JATCU Uncharacterized protein OS=Jatropha curcas OX=180498 GN=JCGZ_14794 PE=3 SV=1	Jatcur_A0A067KI99_JATCU_Uncharacterized protein	V---	V	-	-	-
A0A067KIB0	A0A067KIB0_JATCU	unreviewed	Uncharacterized protein	JCGZ_14804	Jatropha curcas (Barbados nut)	Jatropha	curcas	Jatcur	Terpene synthase family	cellular organisms, Eukaryota, Viridiplantae, Streptophyta, Streptophytina, Embryophyta, Tracheophyta, Euphyllophyta, Spermatophyta, Magnoliopsida, Mesangiospermae, eudicotyledons, Gunneridae, Pentapetalae, rosids, fabids, Malpighiales, Euphorbiaceae, Crotonoideae, Jatropheae, Jatropha, Jatropha curcas (Barbados nut)	tr|A0A067KIB0|A0A067KIB0_JATCU Uncharacterized protein OS=Jatropha curcas OX=180498 GN=JCGZ_14804 PE=3 SV=1	Jatcur_A0A067KIB0_JATCU_Uncharacterized protein	VSAS	V	S	A	S
A0A067KII1	A0A067KII1_JATCU	unreviewed	Terpene_synth_C domain-containing protein	JCGZ_09899	Jatropha curcas (Barbados nut)	Jatropha	curcas	Jatcur	Terpene synthase family	cellular organisms, Eukaryota, Viridiplantae, Streptophyta, Streptophytina, Embryophyta, Tracheophyta, Euphyllophyta, Spermatophyta, Magnoliopsida, Mesangiospermae, eudicotyledons, Gunneridae, Pentapetalae, rosids, fabids, Malpighiales, Euphorbiaceae, Crotonoideae, Jatropheae, Jatropha, Jatropha curcas (Barbados nut)	tr|A0A067KII1|A0A067KII1_JATCU Terpene_synth_C domain-containing protein OS=Jatropha curcas OX=180498 GN=JCGZ_09899 PE=3 SV=1	Jatcur_A0A067KII1_JATCU_Terpene_synth_C domain-containing protein	LSGS	L	S	G	S
A0A067KJ26	A0A067KJ26_JATCU	unreviewed	Uncharacterized protein	JCGZ_13847	Jatropha curcas (Barbados nut)	Jatropha	curcas	Jatcur	Terpene synthase family	cellular organisms, Eukaryota, Viridiplantae, Streptophyta, Streptophytina, Embryophyta, Tracheophyta, Euphyllophyta, Spermatophyta, Magnoliopsida, Mesangiospermae, eudicotyledons, Gunneridae, Pentapetalae, rosids, fabids, Malpighiales, Euphorbiaceae, Crotonoideae, Jatropheae, Jatropha, Jatropha curcas (Barbados nut)	tr|A0A067KJ26|A0A067KJ26_JATCU Uncharacterized protein OS=Jatropha curcas OX=180498 GN=JCGZ_13847 PE=3 SV=1	Jatcur_A0A067KJ26_JATCU_Uncharacterized protein	LILK	L	I	L	K
A0A067KK14	A0A067KK14_JATCU	unreviewed	Uncharacterized protein	JCGZ_09482	Jatropha curcas (Barbados nut)	Jatropha	curcas	Jatcur	Terpene synthase family	cellular organisms, Eukaryota, Viridiplantae, Streptophyta, Streptophytina, Embryophyta, Tracheophyta, Euphyllophyta, Spermatophyta, Magnoliopsida, Mesangiospermae, eudicotyledons, Gunneridae, Pentapetalae, rosids, fabids, Malpighiales, Euphorbiaceae, Crotonoideae, Jatropheae, Jatropha, Jatropha curcas (Barbados nut)	tr|A0A067KK14|A0A067KK14_JATCU Uncharacterized protein OS=Jatropha curcas OX=180498 GN=JCGZ_09482 PE=3 SV=1	Jatcur_A0A067KK14_JATCU_Uncharacterized protein	NILK	N	I	L	K
A0A067KK21	A0A067KK21_JATCU	unreviewed	Uncharacterized protein	JCGZ_09492	Jatropha curcas (Barbados nut)	Jatropha	curcas	Jatcur	Terpene synthase family	cellular organisms, Eukaryota, Viridiplantae, Streptophyta, Streptophytina, Embryophyta, Tracheophyta, Euphyllophyta, Spermatophyta, Magnoliopsida, Mesangiospermae, eudicotyledons, Gunneridae, Pentapetalae, rosids, fabids, Malpighiales, Euphorbiaceae, Crotonoideae, Jatropheae, Jatropha, Jatropha curcas (Barbados nut)	tr|A0A067KK21|A0A067KK21_JATCU Uncharacterized protein OS=Jatropha curcas OX=180498 GN=JCGZ_09492 PE=3 SV=1	Jatcur_A0A067KK21_JATCU_Uncharacterized protein	NIFK	N	I	F	K
A0A067KK56	A0A067KK56_JATCU	unreviewed	Uncharacterized protein	JCGZ_14942	Jatropha curcas (Barbados nut)	Jatropha	curcas	Jatcur	Terpene synthase family	cellular organisms, Eukaryota, Viridiplantae, Streptophyta, Streptophytina, Embryophyta, Tracheophyta, Euphyllophyta, Spermatophyta, Magnoliopsida, Mesangiospermae, eudicotyledons, Gunneridae, Pentapetalae, rosids, fabids, Malpighiales, Euphorbiaceae, Crotonoideae, Jatropheae, Jatropha, Jatropha curcas (Barbados nut)	tr|A0A067KK56|A0A067KK56_JATCU Uncharacterized protein OS=Jatropha curcas OX=180498 GN=JCGZ_14942 PE=3 SV=1	Jatcur_A0A067KK56_JATCU_Uncharacterized protein	-IVK	-	I	V	K
A0A067KLP5	A0A067KLP5_JATCU	unreviewed	Uncharacterized protein	JCGZ_09900	Jatropha curcas (Barbados nut)	Jatropha	curcas	Jatcur	Terpene synthase family	cellular organisms, Eukaryota, Viridiplantae, Streptophyta, Streptophytina, Embryophyta, Tracheophyta, Euphyllophyta, Spermatophyta, Magnoliopsida, Mesangiospermae, eudicotyledons, Gunneridae, Pentapetalae, rosids, fabids, Malpighiales, Euphorbiaceae, Crotonoideae, Jatropheae, Jatropha, Jatropha curcas (Barbados nut)	tr|A0A067KLP5|A0A067KLP5_JATCU Uncharacterized protein OS=Jatropha curcas OX=180498 GN=JCGZ_09900 PE=3 SV=1	Jatcur_A0A067KLP5_JATCU_Uncharacterized protein	LSGS	L	S	G	S
A0A067KMP6	A0A067KMP6_JATCU	unreviewed	Uncharacterized protein	JCGZ_09953	Jatropha curcas (Barbados nut)	Jatropha	curcas	Jatcur	Terpene synthase family	cellular organisms, Eukaryota, Viridiplantae, Streptophyta, Streptophytina, Embryophyta, Tracheophyta, Euphyllophyta, Spermatophyta, Magnoliopsida, Mesangiospermae, eudicotyledons, Gunneridae, Pentapetalae, rosids, fabids, Malpighiales, Euphorbiaceae, Crotonoideae, Jatropheae, Jatropha, Jatropha curcas (Barbados nut)	tr|A0A067KMP6|A0A067KMP6_JATCU Uncharacterized protein OS=Jatropha curcas OX=180498 GN=JCGZ_09953 PE=3 SV=1	Jatcur_A0A067KMP6_JATCU_Uncharacterized protein	-GAS	-	G	A	S
A0A067KNP7	A0A067KNP7_JATCU	unreviewed	Uncharacterized protein	JCGZ_06358	Jatropha curcas (Barbados nut)	Jatropha	curcas	Jatcur	Terpene synthase family	cellular organisms, Eukaryota, Viridiplantae, Streptophyta, Streptophytina, Embryophyta, Tracheophyta, Euphyllophyta, Spermatophyta, Magnoliopsida, Mesangiospermae, eudicotyledons, Gunneridae, Pentapetalae, rosids, fabids, Malpighiales, Euphorbiaceae, Crotonoideae, Jatropheae, Jatropha, Jatropha curcas (Barbados nut)	tr|A0A067KNP7|A0A067KNP7_JATCU Uncharacterized protein OS=Jatropha curcas OX=180498 GN=JCGZ_06358 PE=3 SV=1	Jatcur_A0A067KNP7_JATCU_Uncharacterized protein	TIAD	T	I	A	D
A0A067KS26	A0A067KS26_JATCU	unreviewed	Uncharacterized protein	JCGZ_00783	Jatropha curcas (Barbados nut)	Jatropha	curcas	Jatcur	Terpene synthase family	cellular organisms, Eukaryota, Viridiplantae, Streptophyta, Streptophytina, Embryophyta, Tracheophyta, Euphyllophyta, Spermatophyta, Magnoliopsida, Mesangiospermae, eudicotyledons, Gunneridae, Pentapetalae, rosids, fabids, Malpighiales, Euphorbiaceae, Crotonoideae, Jatropheae, Jatropha, Jatropha curcas (Barbados nut)	tr|A0A067KS26|A0A067KS26_JATCU Uncharacterized protein OS=Jatropha curcas OX=180498 GN=JCGZ_00783 PE=3 SV=1	Jatcur_A0A067KS26_JATCU_Uncharacterized protein	-TCS	-	T	C	S
A0A067KSA4	A0A067KSA4_JATCU	unreviewed	Uncharacterized protein	JCGZ_00774	Jatropha curcas (Barbados nut)	Jatropha	curcas	Jatcur	Terpene synthase family	cellular organisms, Eukaryota, Viridiplantae, Streptophyta, Streptophytina, Embryophyta, Tracheophyta, Euphyllophyta, Spermatophyta, Magnoliopsida, Mesangiospermae, eudicotyledons, Gunneridae, Pentapetalae, rosids, fabids, Malpighiales, Euphorbiaceae, Crotonoideae, Jatropheae, Jatropha, Jatropha curcas (Barbados nut)	tr|A0A067KSA4|A0A067KSA4_JATCU Uncharacterized protein OS=Jatropha curcas OX=180498 GN=JCGZ_00774 PE=3 SV=1	Jatcur_A0A067KSA4_JATCU_Uncharacterized protein	I---	I	-	-	-
A0A067KSS4	A0A067KSS4_JATCU	unreviewed	Uncharacterized protein	JCGZ_09479	Jatropha curcas (Barbados nut)	Jatropha	curcas	Jatcur	Terpene synthase family	cellular organisms, Eukaryota, Viridiplantae, Streptophyta, Streptophytina, Embryophyta, Tracheophyta, Euphyllophyta, Spermatophyta, Magnoliopsida, Mesangiospermae, eudicotyledons, Gunneridae, Pentapetalae, rosids, fabids, Malpighiales, Euphorbiaceae, Crotonoideae, Jatropheae, Jatropha, Jatropha curcas (Barbados nut)	tr|A0A067KSS4|A0A067KSS4_JATCU Uncharacterized protein OS=Jatropha curcas OX=180498 GN=JCGZ_09479 PE=3 SV=1	Jatcur_A0A067KSS4_JATCU_Uncharacterized protein	SI--	S	I	-	-
A0A067KU13	A0A067KU13_JATCU	unreviewed	Uncharacterized protein	JCGZ_09493	Jatropha curcas (Barbados nut)	Jatropha	curcas	Jatcur	Terpene synthase family	cellular organisms, Eukaryota, Viridiplantae, Streptophyta, Streptophytina, Embryophyta, Tracheophyta, Euphyllophyta, Spermatophyta, Magnoliopsida, Mesangiospermae, eudicotyledons, Gunneridae, Pentapetalae, rosids, fabids, Malpighiales, Euphorbiaceae, Crotonoideae, Jatropheae, Jatropha, Jatropha curcas (Barbados nut)	tr|A0A067KU13|A0A067KU13_JATCU Uncharacterized protein OS=Jatropha curcas OX=180498 GN=JCGZ_09493 PE=3 SV=1	Jatcur_A0A067KU13_JATCU_Uncharacterized protein	NIFK	N	I	F	K
A0A067KVG8	A0A067KVG8_JATCU	unreviewed	Uncharacterized protein	JCGZ_09950	Jatropha curcas (Barbados nut)	Jatropha	curcas	Jatcur	Terpene synthase family	cellular organisms, Eukaryota, Viridiplantae, Streptophyta, Streptophytina, Embryophyta, Tracheophyta, Euphyllophyta, Spermatophyta, Magnoliopsida, Mesangiospermae, eudicotyledons, Gunneridae, Pentapetalae, rosids, fabids, Malpighiales, Euphorbiaceae, Crotonoideae, Jatropheae, Jatropha, Jatropha curcas (Barbados nut)	tr|A0A067KVG8|A0A067KVG8_JATCU Uncharacterized protein OS=Jatropha curcas OX=180498 GN=JCGZ_09950 PE=3 SV=1	Jatcur_A0A067KVG8_JATCU_Uncharacterized protein	ICCS	I	C	C	S
A0A067KVJ6	A0A067KVJ6_JATCU	unreviewed	Uncharacterized protein	JCGZ_00780	Jatropha curcas (Barbados nut)	Jatropha	curcas	Jatcur	Terpene synthase family	cellular organisms, Eukaryota, Viridiplantae, Streptophyta, Streptophytina, Embryophyta, Tracheophyta, Euphyllophyta, Spermatophyta, Magnoliopsida, Mesangiospermae, eudicotyledons, Gunneridae, Pentapetalae, rosids, fabids, Malpighiales, Euphorbiaceae, Crotonoideae, Jatropheae, Jatropha, Jatropha curcas (Barbados nut)	tr|A0A067KVJ6|A0A067KVJ6_JATCU Uncharacterized protein OS=Jatropha curcas OX=180498 GN=JCGZ_00780 PE=3 SV=1	Jatcur_A0A067KVJ6_JATCU_Uncharacterized protein	V---	V	-	-	-
A0A067KVP1	A0A067KVP1_JATCU	unreviewed	Uncharacterized protein	JCGZ_09901	Jatropha curcas (Barbados nut)	Jatropha	curcas	Jatcur	Terpene synthase family	cellular organisms, Eukaryota, Viridiplantae, Streptophyta, Streptophytina, Embryophyta, Tracheophyta, Euphyllophyta, Spermatophyta, Magnoliopsida, Mesangiospermae, eudicotyledons, Gunneridae, Pentapetalae, rosids, fabids, Malpighiales, Euphorbiaceae, Crotonoideae, Jatropheae, Jatropha, Jatropha curcas (Barbados nut)	tr|A0A067KVP1|A0A067KVP1_JATCU Uncharacterized protein OS=Jatropha curcas OX=180498 GN=JCGZ_09901 PE=3 SV=1	Jatcur_A0A067KVP1_JATCU_Uncharacterized protein	LSGS	L	S	G	S
A0A067KXY4	A0A067KXY4_JATCU	unreviewed	Uncharacterized protein	JCGZ_03554	Jatropha curcas (Barbados nut)	Jatropha	curcas	Jatcur	Terpene synthase family	cellular organisms, Eukaryota, Viridiplantae, Streptophyta, Streptophytina, Embryophyta, Tracheophyta, Euphyllophyta, Spermatophyta, Magnoliopsida, Mesangiospermae, eudicotyledons, Gunneridae, Pentapetalae, rosids, fabids, Malpighiales, Euphorbiaceae, Crotonoideae, Jatropheae, Jatropha, Jatropha curcas (Barbados nut)	tr|A0A067KXY4|A0A067KXY4_JATCU Uncharacterized protein OS=Jatropha curcas OX=180498 GN=JCGZ_03554 PE=3 SV=1	Jatcur_A0A067KXY4_JATCU_Uncharacterized protein	TITK	T	I	T	K
A0A067L189	A0A067L189_JATCU	unreviewed	Uncharacterized protein	JCGZ_03550	Jatropha curcas (Barbados nut)	Jatropha	curcas	Jatcur	Terpene synthase family	cellular organisms, Eukaryota, Viridiplantae, Streptophyta, Streptophytina, Embryophyta, Tracheophyta, Euphyllophyta, Spermatophyta, Magnoliopsida, Mesangiospermae, eudicotyledons, Gunneridae, Pentapetalae, rosids, fabids, Malpighiales, Euphorbiaceae, Crotonoideae, Jatropheae, Jatropha, Jatropha curcas (Barbados nut)	tr|A0A067L189|A0A067L189_JATCU Uncharacterized protein OS=Jatropha curcas OX=180498 GN=JCGZ_03550 PE=3 SV=1	Jatcur_A0A067L189_JATCU_Uncharacterized protein	TVFN	T	V	F	N
A0A067L1Q1	A0A067L1Q1_JATCU	unreviewed	Uncharacterized protein	JCGZ_02815	Jatropha curcas (Barbados nut)	Jatropha	curcas	Jatcur	Terpene synthase family	cellular organisms, Eukaryota, Viridiplantae, Streptophyta, Streptophytina, Embryophyta, Tracheophyta, Euphyllophyta, Spermatophyta, Magnoliopsida, Mesangiospermae, eudicotyledons, Gunneridae, Pentapetalae, rosids, fabids, Malpighiales, Euphorbiaceae, Crotonoideae, Jatropheae, Jatropha, Jatropha curcas (Barbados nut)	tr|A0A067L1Q1|A0A067L1Q1_JATCU Uncharacterized protein OS=Jatropha curcas OX=180498 GN=JCGZ_02815 PE=3 SV=1	Jatcur_A0A067L1Q1_JATCU_Uncharacterized protein	VSFS	V	S	F	S
A0A067L1Q5	A0A067L1Q5_JATCU	unreviewed	Casbene synthase 3	JCGZ_02820	Jatropha curcas (Barbados nut)	Jatropha	curcas	Jatcur	Terpene synthase family	cellular organisms, Eukaryota, Viridiplantae, Streptophyta, Streptophytina, Embryophyta, Tracheophyta, Euphyllophyta, Spermatophyta, Magnoliopsida, Mesangiospermae, eudicotyledons, Gunneridae, Pentapetalae, rosids, fabids, Malpighiales, Euphorbiaceae, Crotonoideae, Jatropheae, Jatropha, Jatropha curcas (Barbados nut)	tr|A0A067L1Q5|A0A067L1Q5_JATCU Casbene synthase 3 OS=Jatropha curcas OX=180498 GN=JCGZ_02820 PE=3 SV=1	Jatcur_A0A067L1Q5_JATCU_Casbene synthase 3	VTIS	V	T	I	S
A0A067L3D3	A0A067L3D3_JATCU	unreviewed	Uncharacterized protein	JCGZ_00772	Jatropha curcas (Barbados nut)	Jatropha	curcas	Jatcur	Terpene synthase family	cellular organisms, Eukaryota, Viridiplantae, Streptophyta, Streptophytina, Embryophyta, Tracheophyta, Euphyllophyta, Spermatophyta, Magnoliopsida, Mesangiospermae, eudicotyledons, Gunneridae, Pentapetalae, rosids, fabids, Malpighiales, Euphorbiaceae, Crotonoideae, Jatropheae, Jatropha, Jatropha curcas (Barbados nut)	tr|A0A067L3D3|A0A067L3D3_JATCU Uncharacterized protein OS=Jatropha curcas OX=180498 GN=JCGZ_00772 PE=3 SV=1	Jatcur_A0A067L3D3_JATCU_Uncharacterized protein	ISSS	I	S	S	S
A0A067L3D8	A0A067L3D8_JATCU	unreviewed	Uncharacterized protein	JCGZ_00777	Jatropha curcas (Barbados nut)	Jatropha	curcas	Jatcur	Terpene synthase family	cellular organisms, Eukaryota, Viridiplantae, Streptophyta, Streptophytina, Embryophyta, Tracheophyta, Euphyllophyta, Spermatophyta, Magnoliopsida, Mesangiospermae, eudicotyledons, Gunneridae, Pentapetalae, rosids, fabids, Malpighiales, Euphorbiaceae, Crotonoideae, Jatropheae, Jatropha, Jatropha curcas (Barbados nut)	tr|A0A067L3D8|A0A067L3D8_JATCU Uncharacterized protein OS=Jatropha curcas OX=180498 GN=JCGZ_00777 PE=3 SV=1	Jatcur_A0A067L3D8_JATCU_Uncharacterized protein	ITCS	I	T	C	S
A0A067L487	A0A067L487_JATCU	unreviewed	Uncharacterized protein	JCGZ_22813	Jatropha curcas (Barbados nut)	Jatropha	curcas	Jatcur	Terpene synthase family	cellular organisms, Eukaryota, Viridiplantae, Streptophyta, Streptophytina, Embryophyta, Tracheophyta, Euphyllophyta, Spermatophyta, Magnoliopsida, Mesangiospermae, eudicotyledons, Gunneridae, Pentapetalae, rosids, fabids, Malpighiales, Euphorbiaceae, Crotonoideae, Jatropheae, Jatropha, Jatropha curcas (Barbados nut)	tr|A0A067L487|A0A067L487_JATCU Uncharacterized protein OS=Jatropha curcas OX=180498 GN=JCGZ_22813 PE=3 SV=1	Jatcur_A0A067L487_JATCU_Uncharacterized protein	VSGS	V	S	G	S
A0A067L548	A0A067L548_JATCU	unreviewed	Uncharacterized protein	JCGZ_02816	Jatropha curcas (Barbados nut)	Jatropha	curcas	Jatcur	Terpene synthase family	cellular organisms, Eukaryota, Viridiplantae, Streptophyta, Streptophytina, Embryophyta, Tracheophyta, Euphyllophyta, Spermatophyta, Magnoliopsida, Mesangiospermae, eudicotyledons, Gunneridae, Pentapetalae, rosids, fabids, Malpighiales, Euphorbiaceae, Crotonoideae, Jatropheae, Jatropha, Jatropha curcas (Barbados nut)	tr|A0A067L548|A0A067L548_JATCU Uncharacterized protein OS=Jatropha curcas OX=180498 GN=JCGZ_02816 PE=3 SV=1	Jatcur_A0A067L548_JATCU_Uncharacterized protein	VSFS	V	S	F	S
A0A067L552	A0A067L552_JATCU	unreviewed	Casbene synthase 2	JCGZ_02821	Jatropha curcas (Barbados nut)	Jatropha	curcas	Jatcur	Terpene synthase family	cellular organisms, Eukaryota, Viridiplantae, Streptophyta, Streptophytina, Embryophyta, Tracheophyta, Euphyllophyta, Spermatophyta, Magnoliopsida, Mesangiospermae, eudicotyledons, Gunneridae, Pentapetalae, rosids, fabids, Malpighiales, Euphorbiaceae, Crotonoideae, Jatropheae, Jatropha, Jatropha curcas (Barbados nut)	tr|A0A067L552|A0A067L552_JATCU Casbene synthase 2 OS=Jatropha curcas OX=180498 GN=JCGZ_02821 PE=3 SV=1	Jatcur_A0A067L552_JATCU_Casbene synthase 2	VTIS	V	T	I	S
A0A067L7T3	A0A067L7T3_JATCU	unreviewed	Uncharacterized protein	JCGZ_22820	Jatropha curcas (Barbados nut)	Jatropha	curcas	Jatcur	Terpene synthase family	cellular organisms, Eukaryota, Viridiplantae, Streptophyta, Streptophytina, Embryophyta, Tracheophyta, Euphyllophyta, Spermatophyta, Magnoliopsida, Mesangiospermae, eudicotyledons, Gunneridae, Pentapetalae, rosids, fabids, Malpighiales, Euphorbiaceae, Crotonoideae, Jatropheae, Jatropha, Jatropha curcas (Barbados nut)	tr|A0A067L7T3|A0A067L7T3_JATCU Uncharacterized protein OS=Jatropha curcas OX=180498 GN=JCGZ_22820 PE=3 SV=1	Jatcur_A0A067L7T3_JATCU_Uncharacterized protein	VSGS	V	S	G	S
A0A067LA52	A0A067LA52_JATCU	unreviewed	Uncharacterized protein	JCGZ_03790	Jatropha curcas (Barbados nut)	Jatropha	curcas	Jatcur	Terpene synthase family	cellular organisms, Eukaryota, Viridiplantae, Streptophyta, Streptophytina, Embryophyta, Tracheophyta, Euphyllophyta, Spermatophyta, Magnoliopsida, Mesangiospermae, eudicotyledons, Gunneridae, Pentapetalae, rosids, fabids, Malpighiales, Euphorbiaceae, Crotonoideae, Jatropheae, Jatropha, Jatropha curcas (Barbados nut)	tr|A0A067LA52|A0A067LA52_JATCU Uncharacterized protein OS=Jatropha curcas OX=180498 GN=JCGZ_03790 PE=3 SV=1	Jatcur_A0A067LA52_JATCU_Uncharacterized protein	-FCN	-	F	C	N
A0A067LA82	A0A067LA82_JATCU	unreviewed	Uncharacterized protein	JCGZ_03551	Jatropha curcas (Barbados nut)	Jatropha	curcas	Jatcur	Terpene synthase family	cellular organisms, Eukaryota, Viridiplantae, Streptophyta, Streptophytina, Embryophyta, Tracheophyta, Euphyllophyta, Spermatophyta, Magnoliopsida, Mesangiospermae, eudicotyledons, Gunneridae, Pentapetalae, rosids, fabids, Malpighiales, Euphorbiaceae, Crotonoideae, Jatropheae, Jatropha, Jatropha curcas (Barbados nut)	tr|A0A067LA82|A0A067LA82_JATCU Uncharacterized protein OS=Jatropha curcas OX=180498 GN=JCGZ_03551 PE=3 SV=1	Jatcur_A0A067LA82_JATCU_Uncharacterized protein	T---	T	-	-	-
A0A067LD93	A0A067LD93_JATCU	unreviewed	Uncharacterized protein	JCGZ_12939	Jatropha curcas (Barbados nut)	Jatropha	curcas	Jatcur	Terpene synthase family	cellular organisms, Eukaryota, Viridiplantae, Streptophyta, Streptophytina, Embryophyta, Tracheophyta, Euphyllophyta, Spermatophyta, Magnoliopsida, Mesangiospermae, eudicotyledons, Gunneridae, Pentapetalae, rosids, fabids, Malpighiales, Euphorbiaceae, Crotonoideae, Jatropheae, Jatropha, Jatropha curcas (Barbados nut)	tr|A0A067LD93|A0A067LD93_JATCU Uncharacterized protein OS=Jatropha curcas OX=180498 GN=JCGZ_12939 PE=3 SV=1	Jatcur_A0A067LD93_JATCU_Uncharacterized protein	TSGS	T	S	G	S
A0A067LD98	A0A067LD98_JATCU	unreviewed	Uncharacterized protein	JCGZ_12944	Jatropha curcas (Barbados nut)	Jatropha	curcas	Jatcur	Terpene synthase family	cellular organisms, Eukaryota, Viridiplantae, Streptophyta, Streptophytina, Embryophyta, Tracheophyta, Euphyllophyta, Spermatophyta, Magnoliopsida, Mesangiospermae, eudicotyledons, Gunneridae, Pentapetalae, rosids, fabids, Malpighiales, Euphorbiaceae, Crotonoideae, Jatropheae, Jatropha, Jatropha curcas (Barbados nut)	tr|A0A067LD98|A0A067LD98_JATCU Uncharacterized protein OS=Jatropha curcas OX=180498 GN=JCGZ_12944 PE=3 SV=1	Jatcur_A0A067LD98_JATCU_Uncharacterized protein	TSSS	T	S	S	S
A0A067LDH0	A0A067LDH0_JATCU	unreviewed	Uncharacterized protein	JCGZ_12935	Jatropha curcas (Barbados nut)	Jatropha	curcas	Jatcur	Terpene synthase family	cellular organisms, Eukaryota, Viridiplantae, Streptophyta, Streptophytina, Embryophyta, Tracheophyta, Euphyllophyta, Spermatophyta, Magnoliopsida, Mesangiospermae, eudicotyledons, Gunneridae, Pentapetalae, rosids, fabids, Malpighiales, Euphorbiaceae, Crotonoideae, Jatropheae, Jatropha, Jatropha curcas (Barbados nut)	tr|A0A067LDH0|A0A067LDH0_JATCU Uncharacterized protein OS=Jatropha curcas OX=180498 GN=JCGZ_12935 PE=3 SV=1	Jatcur_A0A067LDH0_JATCU_Uncharacterized protein	TSCS	T	S	C	S
A0A068B0N9	A0A068B0N9_9ROSA	unreviewed	Linalool/nerolidol synthase (EC 4.2.3.25)	TPS1	Prunus campanulata	Prunus	campanulata	Prucam	Terpene synthase family	cellular organisms, Eukaryota, Viridiplantae, Streptophyta, Streptophytina, Embryophyta, Tracheophyta, Euphyllophyta, Spermatophyta, Magnoliopsida, Mesangiospermae, eudicotyledons, Gunneridae, Pentapetalae, rosids, fabids, Rosales, Rosaceae, Amygdaloideae, Amygdaleae, Prunus, Prunus campanulata	tr|A0A068B0N9|A0A068B0N9_9ROSA Linalool/nerolidol synthase OS=Prunus campanulata OX=136465 GN=TPS1 PE=3 SV=2	Prucam_A0A068B0N9_9ROSA_Linalool/nerolidol synthase (EC 4.2.3.25)	VVTK	V	V	T	K
A0A068B0P2	A0A068B0P2_9ROSA	unreviewed	Ocimene synthase (EC 4.2.3.106)	TPS6	Prunus campanulata	Prunus	campanulata	Prucam	Terpene synthase family	cellular organisms, Eukaryota, Viridiplantae, Streptophyta, Streptophytina, Embryophyta, Tracheophyta, Euphyllophyta, Spermatophyta, Magnoliopsida, Mesangiospermae, eudicotyledons, Gunneridae, Pentapetalae, rosids, fabids, Rosales, Rosaceae, Amygdaloideae, Amygdaleae, Prunus, Prunus campanulata	tr|A0A068B0P2|A0A068B0P2_9ROSA Ocimene synthase OS=Prunus campanulata OX=136465 GN=TPS6 PE=3 SV=1	Prucam_A0A068B0P2_9ROSA_Ocimene synthase (EC 4.2.3.106)	ISVS	I	S	V	S
A0A068B251	A0A068B251_9ROSA	unreviewed	Terpene synthase	TPS3	Prunus campanulata	Prunus	campanulata	Prucam	Terpene synthase family	cellular organisms, Eukaryota, Viridiplantae, Streptophyta, Streptophytina, Embryophyta, Tracheophyta, Euphyllophyta, Spermatophyta, Magnoliopsida, Mesangiospermae, eudicotyledons, Gunneridae, Pentapetalae, rosids, fabids, Rosales, Rosaceae, Amygdaloideae, Amygdaleae, Prunus, Prunus campanulata	tr|A0A068B251|A0A068B251_9ROSA Terpene synthase OS=Prunus campanulata OX=136465 GN=TPS3 PE=3 SV=1	Prucam_A0A068B251_9ROSA_Terpene synthase	TSGS	T	S	G	S
A0A068B255	A0A068B255_9ROSA	unreviewed	Terpene synthase	TPS8	Prunus campanulata	Prunus	campanulata	Prucam	Terpene synthase family	cellular organisms, Eukaryota, Viridiplantae, Streptophyta, Streptophytina, Embryophyta, Tracheophyta, Euphyllophyta, Spermatophyta, Magnoliopsida, Mesangiospermae, eudicotyledons, Gunneridae, Pentapetalae, rosids, fabids, Rosales, Rosaceae, Amygdaloideae, Amygdaleae, Prunus, Prunus campanulata	tr|A0A068B255|A0A068B255_9ROSA Terpene synthase OS=Prunus campanulata OX=136465 GN=TPS8 PE=3 SV=1	Prucam_A0A068B255_9ROSA_Terpene synthase	MVIS	M	V	I	S
A0A068B2J4	A0A068B2J4_9ROSA	unreviewed	Terpene synthase	TPS2	Prunus campanulata	Prunus	campanulata	Prucam	Terpene synthase family	cellular organisms, Eukaryota, Viridiplantae, Streptophyta, Streptophytina, Embryophyta, Tracheophyta, Euphyllophyta, Spermatophyta, Magnoliopsida, Mesangiospermae, eudicotyledons, Gunneridae, Pentapetalae, rosids, fabids, Rosales, Rosaceae, Amygdaloideae, Amygdaleae, Prunus, Prunus campanulata	tr|A0A068B2J4|A0A068B2J4_9ROSA Terpene synthase OS=Prunus campanulata OX=136465 GN=TPS2 PE=3 SV=2	Prucam_A0A068B2J4_9ROSA_Terpene synthase	IIFS	I	I	F	S
A0A068B2J7	A0A068B2J7_9ROSA	unreviewed	Farnesene synthase (EC 4.2.3.46)	TPS7	Prunus campanulata	Prunus	campanulata	Prucam	Terpene synthase family	cellular organisms, Eukaryota, Viridiplantae, Streptophyta, Streptophytina, Embryophyta, Tracheophyta, Euphyllophyta, Spermatophyta, Magnoliopsida, Mesangiospermae, eudicotyledons, Gunneridae, Pentapetalae, rosids, fabids, Rosales, Rosaceae, Amygdaloideae, Amygdaleae, Prunus, Prunus campanulata	tr|A0A068B2J7|A0A068B2J7_9ROSA Farnesene synthase OS=Prunus campanulata OX=136465 GN=TPS7 PE=3 SV=1	Prucam_A0A068B2J7_9ROSA_Farnesene synthase (EC 4.2.3.46)	VSVS	V	S	V	S
A0A068B3L0	A0A068B3L0_9ROSA	unreviewed	Terpene synthase	TPS5	Prunus campanulata	Prunus	campanulata	Prucam	Terpene synthase family	cellular organisms, Eukaryota, Viridiplantae, Streptophyta, Streptophytina, Embryophyta, Tracheophyta, Euphyllophyta, Spermatophyta, Magnoliopsida, Mesangiospermae, eudicotyledons, Gunneridae, Pentapetalae, rosids, fabids, Rosales, Rosaceae, Amygdaloideae, Amygdaleae, Prunus, Prunus campanulata	tr|A0A068B3L0|A0A068B3L0_9ROSA Terpene synthase OS=Prunus campanulata OX=136465 GN=TPS5 PE=3 SV=1	Prucam_A0A068B3L0_9ROSA_Terpene synthase	IAIC	I	A	I	C
A0A068B6B6	A0A068B6B6_9ROSA	unreviewed	Linalool/nerolidol synthase (EC 4.2.3.25)	TPS4	Prunus campanulata	Prunus	campanulata	Prucam	Terpene synthase family	cellular organisms, Eukaryota, Viridiplantae, Streptophyta, Streptophytina, Embryophyta, Tracheophyta, Euphyllophyta, Spermatophyta, Magnoliopsida, Mesangiospermae, eudicotyledons, Gunneridae, Pentapetalae, rosids, fabids, Rosales, Rosaceae, Amygdaloideae, Amygdaleae, Prunus, Prunus campanulata	tr|A0A068B6B6|A0A068B6B6_9ROSA Linalool/nerolidol synthase OS=Prunus campanulata OX=136465 GN=TPS4 PE=3 SV=1	Prucam_A0A068B6B6_9ROSA_Linalool/nerolidol synthase (EC 4.2.3.25)	ITLS	I	T	L	S
A0A068B6C1	A0A068B6C1_9ROSA	unreviewed	Terpene synthase	TPS9	Prunus campanulata	Prunus	campanulata	Prucam	Terpene synthase family	cellular organisms, Eukaryota, Viridiplantae, Streptophyta, Streptophytina, Embryophyta, Tracheophyta, Euphyllophyta, Spermatophyta, Magnoliopsida, Mesangiospermae, eudicotyledons, Gunneridae, Pentapetalae, rosids, fabids, Rosales, Rosaceae, Amygdaloideae, Amygdaleae, Prunus, Prunus campanulata	tr|A0A068B6C1|A0A068B6C1_9ROSA Terpene synthase OS=Prunus campanulata OX=136465 GN=TPS9 PE=3 SV=1	Prucam_A0A068B6C1_9ROSA_Terpene synthase	ISLS	I	S	L	S
A0A068BCF4	A0A068BCF4_COCNU	unreviewed	Ent-copalyl diphosphate synthase		Cocos nucifera (Coconut palm)	Cocos	nucifera	Cocnuc	Terpene synthase family	cellular organisms, Eukaryota, Viridiplantae, Streptophyta, Streptophytina, Embryophyta, Tracheophyta, Euphyllophyta, Spermatophyta, Magnoliopsida, Mesangiospermae, Liliopsida, Petrosaviidae, commelinids, Arecales, Arecaceae, Arecoideae, Cocoseae, Attaleinae, Cocos, Cocos nucifera (Coconut palm)	tr|A0A068BCF4|A0A068BCF4_COCNU Ent-copalyl diphosphate synthase OS=Cocos nucifera OX=13894 PE=2 SV=1	Cocnuc_A0A068BCF4_COCNU_Ent-copalyl diphosphate synthase	-TCG	-	T	C	G
A0A068EMP0	A0A068EMP0_THYCA	unreviewed	Gamma-terpinene synthase (Fragment)	TPS4	Thymus caespititius (Cretan thyme) (Origanum caespititium)	Thymus	caespititius	Thycae	Terpene synthase family	cellular organisms, Eukaryota, Viridiplantae, Streptophyta, Streptophytina, Embryophyta, Tracheophyta, Euphyllophyta, Spermatophyta, Magnoliopsida, Mesangiospermae, eudicotyledons, Gunneridae, Pentapetalae, asterids, lamiids, Lamiales, Lamiaceae, Nepetoideae, Mentheae, Thymus, Thymus caespititius (Cretan thyme) (Origanum caespititium)	tr|A0A068EMP0|A0A068EMP0_THYCA Gamma-terpinene synthase (Fragment) OS=Thymus caespititius OX=751871 GN=TPS4 PE=2 SV=1	Thycae_A0A068EMP0_THYCA_Gamma-terpinene synthase (Fragment)	IILK	I	I	L	K
A0A068EMP5	A0A068EMP5_THYCA	unreviewed	Gamma-terpinene synthase (Fragment)	TPS4	Thymus caespititius (Cretan thyme) (Origanum caespititium)	Thymus	caespititius	Thycae	Terpene synthase family	cellular organisms, Eukaryota, Viridiplantae, Streptophyta, Streptophytina, Embryophyta, Tracheophyta, Euphyllophyta, Spermatophyta, Magnoliopsida, Mesangiospermae, eudicotyledons, Gunneridae, Pentapetalae, asterids, lamiids, Lamiales, Lamiaceae, Nepetoideae, Mentheae, Thymus, Thymus caespititius (Cretan thyme) (Origanum caespititium)	tr|A0A068EMP5|A0A068EMP5_THYCA Gamma-terpinene synthase (Fragment) OS=Thymus caespititius OX=751871 GN=TPS4 PE=2 SV=1	Thycae_A0A068EMP5_THYCA_Gamma-terpinene synthase (Fragment)	IMLK	I	M	L	K
A0A068EN29	A0A068EN29_THYCA	unreviewed	Gamma-terpinene synthase	TPS4	Thymus caespititius (Cretan thyme) (Origanum caespititium)	Thymus	caespititius	Thycae	Terpene synthase family	cellular organisms, Eukaryota, Viridiplantae, Streptophyta, Streptophytina, Embryophyta, Tracheophyta, Euphyllophyta, Spermatophyta, Magnoliopsida, Mesangiospermae, eudicotyledons, Gunneridae, Pentapetalae, asterids, lamiids, Lamiales, Lamiaceae, Nepetoideae, Mentheae, Thymus, Thymus caespititius (Cretan thyme) (Origanum caespititium)	tr|A0A068EN29|A0A068EN29_THYCA Gamma-terpinene synthase OS=Thymus caespititius OX=751871 GN=TPS4 PE=2 SV=1	Thycae_A0A068EN29_THYCA_Gamma-terpinene synthase	IILK	I	I	L	K
A0A068EN35	A0A068EN35_THYCA	unreviewed	Gamma-terpinene synthase (Fragment)	TPS4	Thymus caespititius (Cretan thyme) (Origanum caespititium)	Thymus	caespititius	Thycae	Terpene synthase family	cellular organisms, Eukaryota, Viridiplantae, Streptophyta, Streptophytina, Embryophyta, Tracheophyta, Euphyllophyta, Spermatophyta, Magnoliopsida, Mesangiospermae, eudicotyledons, Gunneridae, Pentapetalae, asterids, lamiids, Lamiales, Lamiaceae, Nepetoideae, Mentheae, Thymus, Thymus caespititius (Cretan thyme) (Origanum caespititium)	tr|A0A068EN35|A0A068EN35_THYCA Gamma-terpinene synthase (Fragment) OS=Thymus caespititius OX=751871 GN=TPS4 PE=2 SV=1	Thycae_A0A068EN35_THYCA_Gamma-terpinene synthase (Fragment)	IILK	I	I	L	K
A0A068EN38	A0A068EN38_THYCA	unreviewed	Gamma-terpinene synthase (Fragment)	TPS4	Thymus caespititius (Cretan thyme) (Origanum caespititium)	Thymus	caespititius	Thycae	Terpene synthase family	cellular organisms, Eukaryota, Viridiplantae, Streptophyta, Streptophytina, Embryophyta, Tracheophyta, Euphyllophyta, Spermatophyta, Magnoliopsida, Mesangiospermae, eudicotyledons, Gunneridae, Pentapetalae, asterids, lamiids, Lamiales, Lamiaceae, Nepetoideae, Mentheae, Thymus, Thymus caespititius (Cretan thyme) (Origanum caespititium)	tr|A0A068EN38|A0A068EN38_THYCA Gamma-terpinene synthase (Fragment) OS=Thymus caespititius OX=751871 GN=TPS4 PE=2 SV=1	Thycae_A0A068EN38_THYCA_Gamma-terpinene synthase (Fragment)	IILK	I	I	L	K
A0A068EPK0	A0A068EPK0_THYCA	unreviewed	Gamma-terpinene synthase (Fragment)	TPS4	Thymus caespititius (Cretan thyme) (Origanum caespititium)	Thymus	caespititius	Thycae	Terpene synthase family	cellular organisms, Eukaryota, Viridiplantae, Streptophyta, Streptophytina, Embryophyta, Tracheophyta, Euphyllophyta, Spermatophyta, Magnoliopsida, Mesangiospermae, eudicotyledons, Gunneridae, Pentapetalae, asterids, lamiids, Lamiales, Lamiaceae, Nepetoideae, Mentheae, Thymus, Thymus caespititius (Cretan thyme) (Origanum caespititium)	tr|A0A068EPK0|A0A068EPK0_THYCA Gamma-terpinene synthase (Fragment) OS=Thymus caespititius OX=751871 GN=TPS4 PE=2 SV=1	Thycae_A0A068EPK0_THYCA_Gamma-terpinene synthase (Fragment)	IILK	I	I	L	K
A0A068EPK3	A0A068EPK3_THYCA	unreviewed	Gamma-terpinene synthase (Fragment)	TPS4	Thymus caespititius (Cretan thyme) (Origanum caespititium)	Thymus	caespititius	Thycae	Terpene synthase family	cellular organisms, Eukaryota, Viridiplantae, Streptophyta, Streptophytina, Embryophyta, Tracheophyta, Euphyllophyta, Spermatophyta, Magnoliopsida, Mesangiospermae, eudicotyledons, Gunneridae, Pentapetalae, asterids, lamiids, Lamiales, Lamiaceae, Nepetoideae, Mentheae, Thymus, Thymus caespititius (Cretan thyme) (Origanum caespititium)	tr|A0A068EPK3|A0A068EPK3_THYCA Gamma-terpinene synthase (Fragment) OS=Thymus caespititius OX=751871 GN=TPS4 PE=2 SV=1	Thycae_A0A068EPK3_THYCA_Gamma-terpinene synthase (Fragment)	IILK	I	I	L	K
A0A068EQL8	A0A068EQL8_THYCA	unreviewed	Gamma-terpinene synthase (Fragment)	TPS4	Thymus caespititius (Cretan thyme) (Origanum caespititium)	Thymus	caespititius	Thycae	Terpene synthase family	cellular organisms, Eukaryota, Viridiplantae, Streptophyta, Streptophytina, Embryophyta, Tracheophyta, Euphyllophyta, Spermatophyta, Magnoliopsida, Mesangiospermae, eudicotyledons, Gunneridae, Pentapetalae, asterids, lamiids, Lamiales, Lamiaceae, Nepetoideae, Mentheae, Thymus, Thymus caespititius (Cretan thyme) (Origanum caespititium)	tr|A0A068EQL8|A0A068EQL8_THYCA Gamma-terpinene synthase (Fragment) OS=Thymus caespititius OX=751871 GN=TPS4 PE=2 SV=1	Thycae_A0A068EQL8_THYCA_Gamma-terpinene synthase (Fragment)	IILK	I	I	L	K
A0A068EUF6	A0A068EUF6_THYCA	unreviewed	Gamma-terpinene synthase (Fragment)	TPS4	Thymus caespititius (Cretan thyme) (Origanum caespititium)	Thymus	caespititius	Thycae	Terpene synthase family	cellular organisms, Eukaryota, Viridiplantae, Streptophyta, Streptophytina, Embryophyta, Tracheophyta, Euphyllophyta, Spermatophyta, Magnoliopsida, Mesangiospermae, eudicotyledons, Gunneridae, Pentapetalae, asterids, lamiids, Lamiales, Lamiaceae, Nepetoideae, Mentheae, Thymus, Thymus caespititius (Cretan thyme) (Origanum caespititium)	tr|A0A068EUF6|A0A068EUF6_THYCA Gamma-terpinene synthase (Fragment) OS=Thymus caespititius OX=751871 GN=TPS4 PE=2 SV=1	Thycae_A0A068EUF6_THYCA_Gamma-terpinene synthase (Fragment)	IILK	I	I	L	K
A0A068EUG2	A0A068EUG2_THYCA	unreviewed	Gamma-terpinene synthase (Fragment)	TPS4	Thymus caespititius (Cretan thyme) (Origanum caespititium)	Thymus	caespititius	Thycae	Terpene synthase family	cellular organisms, Eukaryota, Viridiplantae, Streptophyta, Streptophytina, Embryophyta, Tracheophyta, Euphyllophyta, Spermatophyta, Magnoliopsida, Mesangiospermae, eudicotyledons, Gunneridae, Pentapetalae, asterids, lamiids, Lamiales, Lamiaceae, Nepetoideae, Mentheae, Thymus, Thymus caespititius (Cretan thyme) (Origanum caespititium)	tr|A0A068EUG2|A0A068EUG2_THYCA Gamma-terpinene synthase (Fragment) OS=Thymus caespititius OX=751871 GN=TPS4 PE=2 SV=1	Thycae_A0A068EUG2_THYCA_Gamma-terpinene synthase (Fragment)	IILK	I	I	L	K
A0A068L7N8	A0A068L7N8_ARTAN	unreviewed	Camphene synthase		Artemisia annua (Sweet wormwood)	Artemisia	annua	Artann	Terpene synthase family	cellular organisms, Eukaryota, Viridiplantae, Streptophyta, Streptophytina, Embryophyta, Tracheophyta, Euphyllophyta, Spermatophyta, Magnoliopsida, Mesangiospermae, eudicotyledons, Gunneridae, Pentapetalae, asterids, campanulids, Asterales, Asteraceae, Asteroideae, Anthemideae, Artemisiinae, Artemisia, Artemisia annua (Sweet wormwood)	tr|A0A068L7N8|A0A068L7N8_ARTAN Camphene synthase OS=Artemisia annua OX=35608 PE=2 SV=1	Artann_A0A068L7N8_ARTAN_Camphene synthase	FILK	F	I	L	K
A0A068L889	A0A068L889_ARTAN	unreviewed	1,8-cineole synthase		Artemisia annua (Sweet wormwood)	Artemisia	annua	Artann	Terpene synthase family	cellular organisms, Eukaryota, Viridiplantae, Streptophyta, Streptophytina, Embryophyta, Tracheophyta, Euphyllophyta, Spermatophyta, Magnoliopsida, Mesangiospermae, eudicotyledons, Gunneridae, Pentapetalae, asterids, campanulids, Asterales, Asteraceae, Asteroideae, Anthemideae, Artemisiinae, Artemisia, Artemisia annua (Sweet wormwood)	tr|A0A068L889|A0A068L889_ARTAN 1,8-cineole synthase OS=Artemisia annua OX=35608 PE=2 SV=1	Artann_A0A068L889_ARTAN_1,8-cineole synthase	NILK	N	I	L	K
A0A068L9J0	A0A068L9J0_ARTAN	unreviewed	Beta-myrcene synthase		Artemisia annua (Sweet wormwood)	Artemisia	annua	Artann	Terpene synthase family	cellular organisms, Eukaryota, Viridiplantae, Streptophyta, Streptophytina, Embryophyta, Tracheophyta, Euphyllophyta, Spermatophyta, Magnoliopsida, Mesangiospermae, eudicotyledons, Gunneridae, Pentapetalae, asterids, campanulids, Asterales, Asteraceae, Asteroideae, Anthemideae, Artemisiinae, Artemisia, Artemisia annua (Sweet wormwood)	tr|A0A068L9J0|A0A068L9J0_ARTAN Beta-myrcene synthase OS=Artemisia annua OX=35608 PE=2 SV=1	Artann_A0A068L9J0_ARTAN_Beta-myrcene synthase	NIFK	N	I	F	K
A0A068TN51	A0A068TN51_COFCA	unreviewed	Uncharacterized protein	GSCOC_T00014718001	Coffea canephora (Robusta coffee)	Coffea	canephora	Cofcan	Terpene synthase family	cellular organisms, Eukaryota, Viridiplantae, Streptophyta, Streptophytina, Embryophyta, Tracheophyta, Euphyllophyta, Spermatophyta, Magnoliopsida, Mesangiospermae, eudicotyledons, Gunneridae, Pentapetalae, asterids, lamiids, Gentianales, Rubiaceae, Ixoroideae, Gardenieae complex, Bertiereae - Coffeeae clade, Coffeeae, Coffea, Coffea canephora (Robusta coffee)	tr|A0A068TN51|A0A068TN51_COFCA Uncharacterized protein OS=Coffea canephora OX=49390 GN=GSCOC_T00014718001 PE=3 SV=1	Cofcan_A0A068TN51_COFCA_Uncharacterized protein	LILK	L	I	L	K
A0A068TTV0	A0A068TTV0_COFCA	unreviewed	Uncharacterized protein	GSCOC_T00029361001	Coffea canephora (Robusta coffee)	Coffea	canephora	Cofcan	Terpene synthase family	cellular organisms, Eukaryota, Viridiplantae, Streptophyta, Streptophytina, Embryophyta, Tracheophyta, Euphyllophyta, Spermatophyta, Magnoliopsida, Mesangiospermae, eudicotyledons, Gunneridae, Pentapetalae, asterids, lamiids, Gentianales, Rubiaceae, Ixoroideae, Gardenieae complex, Bertiereae - Coffeeae clade, Coffeeae, Coffea, Coffea canephora (Robusta coffee)	tr|A0A068TTV0|A0A068TTV0_COFCA Uncharacterized protein OS=Coffea canephora OX=49390 GN=GSCOC_T00029361001 PE=3 SV=1	Cofcan_A0A068TTV0_COFCA_Uncharacterized protein	ISLS	I	S	L	S
A0A068TTV4	A0A068TTV4_COFCA	unreviewed	Uncharacterized protein	GSCOC_T00029368001	Coffea canephora (Robusta coffee)	Coffea	canephora	Cofcan	Terpene synthase family	cellular organisms, Eukaryota, Viridiplantae, Streptophyta, Streptophytina, Embryophyta, Tracheophyta, Euphyllophyta, Spermatophyta, Magnoliopsida, Mesangiospermae, eudicotyledons, Gunneridae, Pentapetalae, asterids, lamiids, Gentianales, Rubiaceae, Ixoroideae, Gardenieae complex, Bertiereae - Coffeeae clade, Coffeeae, Coffea, Coffea canephora (Robusta coffee)	tr|A0A068TTV4|A0A068TTV4_COFCA Uncharacterized protein OS=Coffea canephora OX=49390 GN=GSCOC_T00029368001 PE=3 SV=1	Cofcan_A0A068TTV4_COFCA_Uncharacterized protein	ISIS	I	S	I	S
[truncated: 7,698 more rows]
