# Supplementary material for: Evolution of isoprene emission in Arecaceae (palms)
Source: Evol Appl. 2020 Dec 14;14(4):902–14. doi: 10.1111/eva.13169 (PMC8061277; doi:10.1111/eva.13169)
Supplement: Supplementary file 3 — Table S4 [file EVA-14-902-s001.xlsx]

## Sheet: H-Bonds summary
PcaIspS WT (T479)
Donor1	Acceptor2	Donor-Acceptor distance (Å)
THR 479.A OG1	GLU 471.A OE2	2.693
CYS 483.A N	THR 479.A O	3.059
CYS 483.A SG	THR 479.A O	3.602
PcaIspS_T479K
Donor1	Acceptor2	Donor-Acceptor distance (Å)
LYS 479.A N	THR 477.A O	2.97
LYS 479.A NZ	SER 468.A OG	2.79
LYS 479.A NZ	GLN 482.A OE1	3.111
CYS 483.A N	LYS 479.A O	3.112
CYS 483.A SG	LYS 479.A O	3.534
PcaIspS_T479N
Donor1	Acceptor2	Donor-Acceptor distance (Å)
ASN 479.A N	THR 477.A O	3.034
ASN 479.A ND2	ASP 464.A O	2.99
ASN 479.A ND2	GLU 471.A OE2	2.686
ILE 481.A N	ASN 479.A OD1	2.813
CYS 483.A N	ASN 479.A O	2.902
CYS 483.A SG	ASN 479.A O	3.482
PcaIspS_T479S
Donor1	Acceptor2	Donor-Acceptor distance (Å)
SER 479.A N	THR 477.A O	3.048
SER 479.A OG	GLU 471.A OE2	3.072
CYS 483.A N	SER 479.A O	3.014
CYS 483.A SG	SER 479.A O	3.573
1 : Amino acid type, position, Donor atom
2 : Amino acid type, position, Acceptor atom
